# Supplementary material for: From Lab to Clinic: How Artificial Intelligence (AI) Is Reshaping Drug Discovery Timelines and Industry Outcomes
Source: Pharmaceuticals (Basel). 2025 Jun 30;18(7):981. doi: 10.3390/ph18070981 (PMC12298131; doi:10.3390/ph18070981)
Supplement: Supplementary file 1 [file pharmaceuticals-18-00981-s001.zip]

Archive with 3 entries (3 files):
- Supplementary Data S1 - Dataset of included studies.xlsx
- Supplementary Data S2 - Full search strategy.pdf
- Supplementary Data S3 - PRISMA checklist.pdf
