# Supplementary material for: From Lab to Clinic: How Artificial Intelligence (AI) Is Reshaping Drug Discovery Timelines and Industry Outcomes
Source: Pharmaceuticals (Basel). 2025 Jun 30;18(7):981. doi: 10.3390/ph18070981 (PMC12298131; doi:10.3390/ph18070981)
Supplement: Supplementary file 1 [file pharmaceuticals-18-00981-s001.zip › Supplementary Data S1 - Dataset of included studies.xlsx]

## Sheet: Dataset
Year of Publication	Author	Title	Database	Study Type	AI Technique Used	Drug Discovery Stage	Therapeutic Area	Key Outcomes	Timeline Impact (Y/N)	Clinical Outcome Reported (Y/N)	Industry Partnership (Y/N)	Funding Source	Country/Region	Limitations
2023	BenevolentAI Bio	A First-in-Human PoC Study With BEN2293 in Patients With Mild to Moderate Atopic Dermatitis	ClinicalTrials.gov	Original Research	Knowledge Graph for Target Prioritization	Clinical Phase IIb	Dermatology (Atopic Dermatitis)	Phase I/II study on BEN2293 (topical pan-TRK inhibitor); safety, tolerability, and early efficacy in AD patients being evaluated; builds on prior TRKA-targeting compound CT327 data.	Yes	Yes	No	BenevolentAI	UK	No published peer-reviewed data yet; interim results only; long-term efficacy and safety still under investigation.
2024	Verge Genomics	A Study of VRG50635 in Participants With Amyotrophic Lateral Sclerosis (ALS)	ClinicalTrials.gov	Original Research	Multi-Omic Data Integration, Machine Learning Algorithms, Human-Centric Approach	Clinical Phase I/Ib	Neurology (Amyotrophic Lateral Sclerosis)	The study evaluates the safety, tolerability, pharmacokinetics, and efficacy of VRG50635 in ALS patients. It integrates AI-driven multi-omic data to identify novel targets and utilizes digital devices for real-time monitoring of patient functions, aiming to personalize and improve treatment assessments.	Yes	No	Yes	Verge Genomics	USA	Limited sample size (Phase 1b), short-term study duration, early-phase safety results not conclusive.
2025	Ren, F. et al	A small-molecule TNIK inhibitor targets fibrosis in preclinical and clinical models	Cochrane Library	Original Research	Chemistry42: Generative Models and Reinforcement Learning	Clinical Phase II/III	Pulmonary (Idiopathic pulmonary fibrosis /IPF)	Identified TNIK as an anti-fibrotic target; developed INS018_055, which showed anti-fibrotic and anti-inflammatory effects in preclinical models; Phase I trials demonstrated safety, tolerability, and pharmacokinetics.	Yes	Yes	No	Insilico Medicine	China	Limited by preclinical focus; no long-term efficacy data yet; ongoing phase II/III trials.
2021	Liva, S. et al	Population Pharmacokinetic Analysis from First-in-Human Data for HDAC Inhibitor, REC-2282 (AR-42), in Patients with Solid Tumors and Hematologic Malignancies: A Case Study for Evaluating Flat vs. Body Size Normalized Dosing	Cochrane Library	Original Research	Recursion OS: Computer Vision and Machine Learning	Clinical Phase I	Oncology (solid tumors, hematologic malignancies)	REC-2282 pharmacokinetics described by a two-compartment model; flat dosing approach supported; FFM had minimal impact on variability	Yes	Yes	Yes	Recursion Pharmaceuticals	USA	Significant variability in absorption remains unexplained; limited predictive value of FFM; findings need validation in later-phase trials.
2024	Alfa, R. et al	Clinical pharmacology and tolerability of REC-994, a redox-cycling nitroxide compound, in randomized phase 1 dose-finding studies	Cochrane Library	Original Research	Recursion OS: High-Throughput Phenotypic Screening with Machine Learning	Clinical Phase I	Neurology (Cerebral Cavernous Malformations)	REC-994 was well tolerated at doses up to 800 mg; favorable pharmacokinetic and safety profile; supports advancement to phase 2	Yes	Yes	Yes	Recursion Pharmaceuticals	USA	Conducted in healthy volunteers only; efficacy in CCM patients not yet established; further validation needed in patient populations.
2023	Diaz, N. et al	Data from first-in-human study of EXS21546, an A2A receptor antagonist, now progressing into phase 1 in RCC/NSCLC	Cochrane Library	Original Research	Generative design, machine learning for predictive modeling, simulation-guided clinical trial design	Clinical Phase I	Oncology (RCC, NSCLC)	AI-designed EXS21546 showed dose-dependent target engagement (CREB inhibition), favorable PK/PD alignment, no CNS AEs, and was well-tolerated; IND-enabling data rapidly advanced into Phase 1/2 IGNITE trial, with AI guiding dose and patient biomarker strategy.	Yes	Yes	Yes	Exscientia and Evotec	UK	Phase 2 outcomes not yet available; biomarker strategy still under clinical validation; limited diversity in early-phase healthy volunteer population.
2024	Weiss, D. et al	A first-in-human, phase 1, dose escalation study of SGR-2921 as monotherapy in patients with relapsed/refractory acute myeloid leukemia or myelodysplastic syndrome	Cochrane Library	Original Research	Schrödinger's physics-based ML platform	Preclinical to Phase 1	Oncology (Acute Myeloid Leukemia) and MDS (Myelodysplastic Syndrome)	SGR-2921 is an oral CDC7 inhibitor with potent preclinical anti-proliferative activity across difficult-to-treat AML models, including those with p53 mutations. The study aims to evaluate safety, tolerability, RP2D, and PK effects under CYP3A4 inhibition conditions. It includes a global multicenter cohort with a 5-day on/9-day off dosing regimen.	Yes	No	Yes	Schrödinger, Inc	USA	Early-phase study; no efficacy results yet; small cohort design; exclusion of active CNS leukemia and concurrent malignancies; potential PK variability with azole antifungals.
2024	Krueger, JG. et al	Clinical efficacy of TAK-279, a highly selective oral tyrosine kinase 2 (TYK2) inhibitor, is associated with modulation of disease and TYK2 pathway biomarkers in patients with moderate-to-severe psoriasis	Cochrane Library	Original Research	Deep learning, molecular dynamics simulations, free energy perturbation (FEP)	Clinical Phase IIb	Dermatology (Psoriasis)	TAK-279 showed dose-dependent biomarker modulation (e.g., IL-17A, IL-17F, KRT16) and was linked with significant clinical (PASI-75/90) and histologic responses; reversal of disease gene signatures to non-lesion levels in many responders.	Yes	Yes	Yes	Schrödinger, Inc and Takeda Pharmaceutical	USA and Japan	Limited sample size in biopsy subgroup, short duration (12 weeks), lack of long-term safety and efficacy data.
2024	Wong, G	A Randomised, Double-Blind, Placebo-Controlled, Ascending Dose Study to Assess the Safety, Tolerability, Pharmacokinetics, and Pharmacodynamics of a Single Dose of EMP-012 for Injection Administered Subcutaneously to Healthy Volunteers	Cochrane Library	Original Research	AI-driven target discovery (Precision Insights), siRNA design (siRCH), pharmacokinetics modeling, biomarker-based stratification	Preclinical + IND-enabling (pre-Phase I)	Pulmonary (Chronic Lung Disease)	Demonstrated safety, tolerability, and favorable PK profile in healthy volunteers; lays groundwork for further clinical development	Yes	No	Yes	Empirico	USA	Limited to healthy volunteers, small sample size, no efficacy data, AI contribution is preclinical not trial-phase
2022	Hollebecque, A. et al	Efficacy of RLY-4008, a highly selective FGFR2 inhibitor in patients with FGFR2-fusion/rearrangement FGFRi-naïve cholangiocarcinoma (CCA): ReFocus trial	Cochrane Library	Original Research	Relay’s Dynamo™ platform: AI-based protein motion analysis, structure-based drug design, predictive modeling	Clinical Phase I/II	Oncology (FGFR2+ cholangiocarcinoma)	ORR of 88% at RP2D (70 mg QD); 100% disease control rate at RP2D; durable responses with many ongoing; no grade 4/5 TRAEs; common AEs include stomatitis, PPE, dry mouth. Trial continues with promising potential for transformation of FGFR2-targeted therapy.	Yes	Yes	Yes	Relay Therapeutics	USA	DOR not yet mature; relatively small efficacy cohort (n=38); longer-term resistance and safety outcomes remain to be evaluated.
2023	Shen, J. et al	A food effect and esomeprazole drug-drug interaction study of RLY-4008, a highly selective FGFR2 inhibitor, in healthy subjects	Cochrane Library	Original Research	Dynamo™ platform: Motion-Based Drug Design (MBDD), Molecular Dynamics Simulations, Machine Learning, AI-Driven Modeling	Clinical Phase I	Oncology (FGFR2-driven Cholangiocarcinoma)	Food and ESO had no clinically significant impact on RLY-4008 PK; RLY-4008 well tolerated; supports flexible dosing strategy	Yes	Yes	Yes	Relay Therapeutics	USA	Conducted in healthy subjects, not in cancer patients; limited to PK/PD and tolerability, no efficacy outcomes reported
2024	Kivitz, A. et al	Efficacy and safety outcomes of TAK-279, a selective oral TYK2 inhibitor, from a randomized, double-blind, placebo-controlled phase 2b trial in PsA	Cochrane Library	Original Research	Deep learning, molecular dynamics simulations, free energy perturbation (FEP)	Clinical Phase IIb	Dermatology (Psoriasis)	TAK-279 15 mg and 30 mg showed significantly improved ACR 20/50/70, PASI 75, and PhGA scores over placebo with favorable safety profile; no major CV or opportunistic infection signals observed	Yes	Yes	Yes	Schrödinger, Inc and Takeda Pharmaceutical	USA and Japan	12-week duration limits long-term safety/effectiveness assessment; imbalance in TJC at baseline across arms; early-phase study requiring confirmatory trials
2024	Eder, L. et al	Influence of Body Weight, Sex and Prior Biologic History on Treatment Outcomes Associated with TAK-279, a Highly Selective Oral TYK2 Inhibitor, in a Phase 2B Randomized Trial in Patients with Active Psoriatic Arthritis	Cochrane Library	Original Research	Deep learning, molecular dynamics simulations, free energy perturbation (FEP)	Clinical Phase IIb	Dermatology (Psoriasis)	TAK-279 showed consistent ACR 20 efficacy in subgroups by weight, sex, and prior biologic use	Yes	Yes	Yes	Schrödinger, Inc and Takeda Pharmaceutical	USA and Japan	Subgroup analysis limited by small size, post hoc nature of body weight analysis, and confidence intervals crossing unity in some groups
2024	Khanna, D. et al	Baseline Demographics and Disease Characteristics in Subjects with ILD in a Phase 2 Study to Evaluate Efficacy, Safety, and Tolerability of MT-7117	Cochrane Library	Original Research	Machine learning, QSAR models	Clinical Phase II	Dermatology (Skin diseases, autoimmune, fibrotic disorders)	Demonstrated the potential of MT-7117 to modify disease progression; SP-D biomarker correlation with SSc-ILD status; baseline homogeneity across subgroups	Yes	No	Yes	Medi-Tate and Medidata AI	Japan	Incomplete ILD assessment; small sample size; clinical outcome data pending; AI methods not central to clinical outcomes analysis
2020	Koblan, KS. et al	Efficacy and Safety of SEP-363856, a Novel Psychotropic Agent with a Non-D2 Mechanism of Action, in the Treatment of Schizophrenia	Cochrane Library	Original Research	SmartCube® platform (phenotypic screening, computer vision, machine learning)	Clinical Phase II	Neurology (Schizophrenia)	Statistically significant improvements in PANSS total and subscale scores and CGI-S scores; comparable safety and tolerability to placebo; no EPS or hyperprolactinemia	Yes	Yes	Yes	Sunovion Pharmaceuticals Inc.	USA	Short study duration (4 weeks); limited generalizability beyond 18–40-year-old patients; results based on acute schizophrenia, not long-term management
2017	Sarangarajan, R. et al	Bayesian AI to delineate molecular signatures of patient susceptibility to potential hematologic events in a phase I study of BPM31510 in solid tumors	Cochrane Library	Original Research	BERG’s Interrogative Biology® platform + Oak Ridge Frontier supercomputer: Bayesian AI Modeling, Multi-Omics Data Integration, Supercomputing	Clinical Phase I	Oncology (Solid tumors)	BPM31510 well tolerated; AI identified predictive molecular signatures of coagulation-related toxicities; validated use of Bayesian AI for multi-omics data interpretation	Yes	Yes	Yes	BERG, LLC	USA	Early-phase study; limited sample size; predictive signatures require validation in Phase 2/3; exploratory in nature
2025	Molnar, J. et al	Development of BEN8744, a phase 2 ready, peripherally restricted PDE10 inhibitor targeting a new mechanism of action for the treatment of ulcerative colitis	PubMed	Original Research	Knowledge Graph and Machine Learning for Target Prioritization	Clinical Phase I	Gastroenterology (Ulcerative Colitis)	Identified PDE10 as a novel UC target; developed BEN8744; Phase 1 trial confirmed safety and tolerability; supports Phase 2 advancement.	Yes	Yes	No	BenevolentAI	UK	Limited to Phase 1 trial; no patient efficacy data yet
2024	Fu, Y. et al	Intestinal mucosal barrier repair and immune regulation with an AI-developed gut-restricted PHD inhibitor	PubMed	Original Research	PandaOmics: Deep Learning and Natural Language Processing	Preclinical	Gastroenterology (Inflammatory Bowel Disease/IBD)	AI platform developed ISM012-042, a gut-restricted PHD inhibitor, which improved intestinal barrier function and reduced gut inflammation in preclinical models.	Yes	No	No	Insilico Medicine	China	Lack of clinical trials in humans, limited long-term safety data, and potential for off-target effects despite specificity improvements.
2024	Schönherr, H. et al	Discovery of lirafugratinib (RLY-4008), a highly selective irreversible small-molecule inhibitor of FGFR2	PubMed	Original Research	Dynamo™ platform: Motion-Based Drug Design (MBDD), Molecular Dynamics Simulations, Machine Learning, AI-Driven Modeling	Clinical Phase I	Oncology (Solid Tumors, Intrahepatic Cholangiocarcinoma)	RLY-4008 selectively inhibits FGFR2 (~250-fold over FGFR1, ~5,000-fold over FGFR4), avoids toxicity, shows 73% ORR in early clinical trials	Yes	Yes	Yes	Relay Therapeutics	USA	Clinical data from early-stage trials; long-term safety and efficacy not yet known; data limited to FGFR-inhibitor naive patients.
2024	Varkaris, A. et al	Discovery and Clinical Proof-of-Concept of RLY-2608, a First-in-Class Mutant-Selective Allosteric PI3Kα Inhibitor That Decouples Antitumor Activity from Hyperinsulinemia	PubMed	Original Research	Dynamo platform: Molecular dynamics simulations, cryo-electron microscopy, DNA-encoded library screening, machine learning	Clinical Phase I	Oncology (Breast Cancer, PIK3CA Mutations)	RLY-2608 is a mutant-selective inhibitor of PI3Kα, demonstrating tumor regression in PIK3CA-mutant models and minimal impact on insulin levels; clinical proof-of-concept in breast cancer patients	Yes	Yes	Yes	Relay Therapeutics	USA	Limited to early clinical data; ongoing monitoring of long-term safety and efficacy in broader patient populations.
2023	Taylor, AM. et al	Identification of GDC-1971 (RLY-1971), a SHP2 Inhibitor Designed for the Treatment of Solid Tumors	PubMed	Original Research	Structure-based drug design and optimization	Clinical Phase I	Oncology (KRAS G12C-mutated Solid Tumors)	GDC-1971 is a selective SHP2 inhibitor promoting inactive SHP2 conformation, showing promise in combination therapies targeting KRAS G12C-driven tumors	Yes	Yes	Yes	Relay Therapeutics	USA	Limited standalone clinical data; efficacy primarily assessed in combination therapies.
2024	Armstrong, AW. et al	Tyrosine Kinase 2 Inhibition With Zasocitinib (TAK-279) in Psoriasis: A Randomized Clinical Trial	PubMed	Original Research	Deep learning, molecular dynamics simulations, free energy perturbation (FEP)	Clinical Phase IIb	Dermatology (Psoriasis)	Zasocitinib (TAK-279) showed strong dose-dependent PASI 75/90/100 responses; best efficacy at 15–30 mg; well-tolerated safety profile; significant skin clearance compared to placebo.	Yes	Yes	Yes	Schrödinger, Inc and Takeda Pharmaceutical	USA and Canada	Short trial duration (12 weeks); limited long-term safety data; no head-to-head comparison with other TYK2 inhibitors; no biomarker-based subgroup analysis.
2023	Borriello, F. et al	Identification of GB-0669, a Novel S-2 Targeted Spike Monoclonal Antibody in Development for SARS-CoV-2 Prophylaxis	PubMed	Original Research	Machine learning (Generate Platform) + iterative computation-experimentation loop	Preclinical	Infectious Diseases (COVID-19)	GB-0669 shows sub-nM neutralization against all SARS-CoV-2 variants, including Omicron/XBB, SARS-CoV-1, and bat-like CoVs; high potency, broad neutralization, and epitope conservation confirmed by co-crystallization studies.	Yes	No	Yes	Generate Biomedicines	USA	Preclinical only; no human/clinical data yet; real-world effectiveness across diverse populations remains untested.
2023	Ren, F. et al	AlphaFold accelerates artificial intelligence powered drug discovery: efficient discovery of a novel CDK20 small molecule inhibitor	PubMed	Original Research	AlphaFold protein structure prediction, PandaOmics (target ID), Chemistry42 (generative chemistry)	Preclinical	Oncology (Hepatocellular Carcinoma)	Novel CDK20 inhibitor (ISM042-2-048) identified in <30 days with only 7 compounds synthesized; showed strong target binding (Kd = 566.7 ± 256.2 nM), potent inhibition (IC50 = 33.4 ± 22.6 nM), and selective anti-proliferative activity in Huh7 cell line over HEK293.	Yes	No	No	Insilico Medicine	China	No clinical validation yet; predictive model confidence varies due to AlphaFold structure reliability; limited early experimental validation.
2022	Nuermberger, EL. et al	GSK2556286 Is a Novel Antitubercular Drug Candidate Effective In Vivo with the Potential To Shorten Tuberculosis Treatment	PubMed	Original Research	Benevolent Platform: Machine learning models, predictive simulations, and computational analysis	Preclinical	Infectious Diseases (Tuberculosis)	GSK2556286 identified as a potent drug candidate (IC50 = 0.07 μM) for TB; effective against MDR and XDR strains; shown to shorten TB treatment duration; active in mouse models with a good safety profile. Potential for novel combination regimens.	Yes	No	Yes	BenevolentAI and GSK	UK	Mode of action not fully defined; further studies needed to confirm long-term safety and efficacy in humans.
2020	Dedic, N. et al	SEP-363856, a Novel Psychotropic Agent with a Unique, Non-D2 Receptor Mechanism of Action	PubMed	Original Research	SmartCube® platform (phenotypic screening, computer vision, machine learning)	Preclinical to Phase 1	Neurology (Schizophrenia)	Discovered SEP-856 via AI-based mouse phenotyping; effective in schizophrenia models; no D2 receptor binding; acts via TAAR1 and 5-HT1A agonism; favorable PK; no catalepsy; reduced REM sleep.	Yes	Yes	Yes	Sumitomo Pharma & PsychoGenics	USA and Japan	Mechanism not fully elucidated; reliant on preclinical behavioral signatures; human validation ongoing.
2023	Subbiah, V. et al	RLY-4008, the First Highly Selective FGFR2 Inhibitor with Activity across FGFR2 Alterations and Resistance Mutations	PubMed	Original Research	Dynamo™ platform: Motion-Based Drug Design (MBDD), Molecular Dynamics Simulations, Machine Learning, AI-Driven Modeling	Clinical Phase I/II	Oncology (FGFR2-driven cancers including intrahepatic cholangiocarcinoma)	RLY-4008 shows high selectivity (>250x over FGFR1, >5,000x over FGFR4); overcomes FGFR2 resistance mutations; induces tumor regression; avoids typical FGFR1/FGFR4 toxicities (e.g., hyperphosphatemia, diarrhea); early clinical data confirm favorable safety and efficacy profile.	Yes	Yes	Yes	Relay Therapeutics	USA	Limited to early-phase clinical trials; long-term safety and efficacy yet to be fully established; broader efficacy across tumor types remains to be confirmed.
2023	Olszewski, A. et al	A Phase 1, Open-Label, Multicenter, Dose-Escalation Study of SGR-1505 as Monotherapy in Subjects with Mature B-Cell Malignancies	PubMed	Original Research	Schrödinger’s physics-based platform with AI/ML integration	Preclinical to Phase 1	Oncology (B-cell lymphomas, CLL)	SGR-1505 is a selective allosteric MALT1 inhibitor showing preclinical efficacy in BTKi-sensitive and resistant ABC-DLBCL models; demonstrates anti-proliferative and tumor regression effects alone and in combination with ibrutinib; current trial evaluating safety, tolerability, PK, and early signs of efficacy.	Yes	No	Yes	Schrödinger, Inc	USA	Clinical efficacy not yet demonstrated; early-phase trial; CNS involvement excluded; limited to select patient populations; AI not explicitly involved in discovery.
2023	Leber, A. et al	Efficacy and Safety of Omilancor in a Phase 2 Randomized, Double-Blind, Placebo-Controlled Trial of Patients With Ulcerative Colitis	PubMed	Original Research	LANCE® AI Platform, TITAN-X AI Platform	Clinical Phase II	Gastroenterology (Ulcerative Colitis and Inflammatory Bowel Disease/IBD)	Clinical remission achieved in 30.4% of omilancor patients vs 3.7% placebo; durable remission at weeks 12 and 30 in 38.5%; endoscopic response in 73.1% omilancor vs 53.6% placebo; well tolerated with no dose-limiting toxicities (DLTs)	Yes	Yes	Yes	Landos Biopharma (LANCE®), NIMML Institute (TITAN-X)	USA	Short study duration; lack of long-term data; no data for other autoimmune diseases; potential bias in mITT population; limited systemic data due to gut-restricted mechanism.
2021	Tubau-Juni, N. et al	First-in-class topical therapeutic omilancor ameliorates disease severity and inflammation through activation of LANCL2 pathway in psoriasis	PubMed	Original Research	LANCE® AI Platform, TITAN-X AI Platform	Preclinical	Dermatology (Psoriasis)	Omilancor treatment ameliorates disease severity, epidermal hyperplasia, and acanthosis in PsO model; downregulation of proinflammatory markers and reduction in IL-17, improved skin structure preservation, reduced T cell infiltration	Yes	No	Yes	Landos Biopharma (LANCE®), NIMML Institute (TITAN-X)	USA	Limited to animal models; lack of clinical trial data; potential for broader indications not yet explored; efficacy in humans not confirmed; further validation needed in clinical settings
2019	Leber, A. et al	Activation of NLRX1 by NX-13 Alleviates Inflammatory Bowel Disease through Immunometabolic Mechanisms in CD4+ T Cells	PubMed	Original Research	AI-powered precision medicine (TITAN-X Platform) for target discovery, biomarker identification, and trial optimization	Preclinical	Gastroenterology (Inflammatory Bowel Disease/IBD)	NX-13 alleviates disease severity in IBD mouse models, reduces leukocytic infiltration, decreases inflammatory cytokine markers, and modulates T cell differentiation; shows effects on NF-κB activity, oxidative phosphorylation in human cells	Yes	No	Yes	MedChemExpress, NIMML Institute	USA	No clear clinical trial results yet; in vitro/in vivo data still required for larger clinical studies; limited to specific patient groups for efficacy.
2025	Leber, A. et al	Safety, Tolerability, and Pharmacokinetics of NIM‐1324 an Oral LANCL2 Agonist in a Randomized, Double‐Blind, Placebo‐Controlled Phase I Clinical Trial	PubMed	Original Research	TITAN-X Precision Medicine Platform: Gene expression analysis, Predictive modeling, Multi-omic data integration, Mechanistic modeling, Pharmacokinetic simulations	Clinical Phase I	Immunology (Systemic Lupus Erythematosus/SLE)	NIM-1324 was well-tolerated at doses up to 1500 mg without significant adverse events. The drug demonstrated good pharmacokinetics and target engagement.	Yes	No	Yes	NImmune, MedPath, BioSpace	USA	Small sample size, absence of clinical outcomes in patient population, study limited to healthy volunteers. Further trials needed in SLE patients.
2025	Petrakis, IL. et al	Dexmedetomidine HCL (BXCL501) as a potential treatment for alcohol use disorder and comorbid PTSD	PubMed	Original Research	NovareAI: Drug repurposing via big data integration, ML-based target identification, predictive modeling for trial design	Clinical Phase I/Ib	Neuropsychiatry (Post-Traumatic Stress Disorder and Alcohol Use Disorder)	BXCL501 shown to be safe with alcohol; attenuated trauma-induced anxiety and subjective alcohol effects; supports further investigation for PTSD and AUD comorbidity treatment	Yes	Yes	Yes	BioXcel Therapeutics	USA	Small sample size (n=12), exploratory outcomes; not powered for efficacy conclusions; short duration; limited generalizability to broader PTSD/AUD populations; larger trials needed.
2025	Risinger, R. et al	A Phase Ib/II Study of BXCL501 in Agitation Associated with Dementia	PubMed	Original Research	NovareAI: Drug repurposing via big data integration, ML-based target identification, predictive modeling for trial design	Clinical Phase Ib/II	Neuropsychiatry (Dementia/Agitation)	BXCL501 at 40 µg and 60 µg significantly reduced PEC scores vs. placebo; well tolerated; no severe TEAEs or discontinuations	Yes	Yes	Yes	BioXcel Therapeutics	USA	Small sample size per dose group; limited generalizability; short-term observation; no long-term efficacy/safety assessment; focus only on elderly patients
2021	Hansen, K. et al	COM902, a novel therapeutic antibody targeting TIGIT augments anti-tumor T cell function in combination with PVRIG or PD-1 pathway blockade	PubMed	Original Research	Unigen™: Machine learning–based predictive target discovery, AI-driven antibody design, spatial transcriptomics integration, and combination therapy modeling	Preclinical	Oncology (Advanced Solid Tumors)	COM902 enhances human T cell responses alone and in combination with anti-PVRIG (COM701) or anti-PD-1; combination therapy significantly inhibited tumor growth and prolonged survival in syngeneic mouse models; demonstrates promise for advanced malignancy treatment.	Yes	No	Yes	Compugen Ltd	USA	Preclinical study; lacks human clinical outcome data; combination dosing and long-term safety still under investigation; translation to clinical effectiveness needs further validation.
2023	Khairnar, V. et al	CYT-338 NK Cell Engager Mutispecific Antibody Engagement of NKp46 Activation Receptor Overcomes Anti-CD38 Mab Mediated Fratricide of NK Cells and Accords Enhanced Cancer Immunotherapy	PubMed	Original Research	Flex-NK™ platform: Computational antibody design, gene expression profiling, in vitro and in vivo modeling, combination therapy optimization using AI-driven analyses and structural modeling	Preclinical	Oncology (Multiple Myeloma)	CYT-338 overcomes NK cell fratricide, enhances NK cell activation, and provides superior efficacy compared to daratumumab, with a novel mechanism of action in MM therapy.	Yes	No	Yes	Cytovia Therapeutics	USA	Limited to preclinical phase; human trials needed for validation; combinatory treatments still under investigation.
2022	Lin, L. et al	Biological Characterization and Differential Gene Expression Analysis of CYT-338 NK Cell Engager (NKE) Against CD38 Expressing Tumors Including Multiple Myeloma (MM)	PubMed	Original Research	Flex-NK™ platform: Computational antibody design, gene expression profiling, in vitro and in vivo modeling, combination therapy optimization using AI-driven analyses and structural modeling	Preclinical	Oncology (Multiple Myeloma)	CYT-338 shows potent anti-tumor activity in MM, overcoming NK cell exhaustion and engaging additional effector pathways like ADCP and CDC; differential gene expression analysis elucidates mechanisms for enhanced cytotoxicity.	Yes	No	Yes	Cytovia Therapeutics	USA	Limited to preclinical phase; human trials needed for validation; requires further exploration of NK cell exhaustion and immune pathway modulation.
2022	Lin, L. et al	Novel Multifunctional Tetravalent CD38 NKP46 FLEX-NK Engagers Actively Target and Kill Multiple Myeloma Cells	PubMed	Original Research	Flex-NK™ platform: Computational antibody design, gene expression profiling, in vitro and in vivo modeling, combination therapy optimization using AI-driven analyses and structural modeling	Preclinical	Oncology (Multiple Myeloma)	CYT-338 shows superior NK cell-mediated cytotoxicity, enhanced tumor growth inhibition, and reduced NK cell fratricide compared to daratumumab, demonstrating potential for safer and more effective treatment of MM.	Yes	No	Yes	Cytovia Therapeutics	USA	Limited to preclinical phase; further in vivo validation needed in human models; risk of immune-related side effects should be further studied.
2023	Xu, C. et al	Alpha‐kinase 1 (ALPK1) agonist DF‐006 demonstrates potent efficacy in mouse and PHH models of hepatitis B	PubMed	Original Research	IDInVivo platform: AI-driven in vivo gene targeting, preclinical efficacy modeling, PK/PD prediction, biomarker identification	Preclinical	Infectious Diseases (Hepatitis B)	DF-006 reduced HBV DNA, HBsAg, HBeAg; activated innate immunity via NF-κB; showed synergy with entecavir; localized to liver without overt toxicity	Yes	No	Yes	Drug Farm	USA	Clinical trials pending; efficacy not yet demonstrated in humans; AI platform mechanisms not fully disclosed
2022	Mørk, SK. et al	Personalized therapy with peptide-based neoantigen vaccine (EVX-01) including a novel adjuvant, CAF®09b, in patients with metastatic melanoma	PubMed	Original Research	AI-Immunology™ platform (PIONEER™): Neoantigen prediction, ML, immune response modeling	Clinical Phase I	Oncology (Melanoma)	Safe and well-tolerated; induced long-lasting neoantigen-specific T-cell responses in all patients; competitive manufacturing timeline (48–55 days); promising preliminary clinical activity; warrants further investigation.	Yes	Yes	Yes	Evaxion Biotech	Denmark	Small sample size (n=5); early-phase; interim data; no control arm; long-term efficacy not yet established
2020	Ramachandran, R. et al	Topical Application of ASN008, a Permanently Charged Sodium Channel Blocker, Shows Robust Efficacy in a Mouse Model of Pruritus	PubMed	Original Research	Formation Bio’s platform: AI-driven clinical data oversight, patient intelligence, and trial optimization	Preclinical to Phase 1	Dermatology (Pruritus)	ASN008 gel demonstrated dose-dependent reduction of scratching behavior in a mouse model, with rapid onset (<1 hour) and long duration (15-24 hours). It showed efficacy with once-daily application for up to 5 days. The treatment may serve as an effective long-lasting solution for chronic pruritus, including nonhistaminergic itch. AI integration improved trial monitoring and patient stratification.	Yes	No	Yes	Formation Bio	USA	Limited to murine model; further clinical validation required; study does not assess human data yet.
2023	Jimenez, PA. et al	Oral spleen tyrosine kinase/Janus Kinase inhibitor gusacitinib for the treatment of chronic hand eczema	PubMed	Original Research	AI-driven predictive modeling for target identification, optimization of ADME properties, clinical trial design, real-time data monitoring	Clinical Phase II	Dermatology (Chronic Hand Eczema)	Gusacitinib (40 mg, 80 mg) showed significant improvement in chronic hand eczema symptoms, including a 69.5% reduction in modified total lesion-symptom score for the 80 mg dose, improved Physician's Global Assessment, reduced hand pain, and better overall eczema severity. Significant benefits were seen as early as week 2 with rapid onset and a well-tolerated safety profile (upper respiratory infe…	Yes	Yes	Yes	Formation Bio	USA	Limited to phase 2 trial, long-term effects not assessed, generalizability to broader population not yet determined.
2020	Eckstein, F. et al	Long-term efficacy and safety of intra-articular sprifermin in patients with knee osteoarthritis: results from the 5-year FORWARD study	PubMed	Original Research	AI-assisted MRI segmentation and quantitative MRI (qMRI) analysis, location-independent cartilage change analysis, post-hoc data analysis	Clinical Phase II	Rheumatology (Knee Osteoarthritis)	Sprifermin demonstrated sustained cartilage thickening and improved pain relief for up to 5 years. A 50% improvement in WOMAC pain scores was seen, with the 100 μg q6mo dose showing clinically relevant benefits in patients at risk of disease progression. No significant difference in adverse events between treatment and placebo groups, with musculoskeletal disorders as the most common AE.	Yes	Yes	Yes	Formation Bio	USA	Limited to Phase II trials, lack of long-term post-treatment follow-up, generalizability to broader populations unclear.
2024	Kim, H. et al	Development of a novel fusion protein, JUV-161, that enhances muscle regeneration for treatment of myotonic dystrophy type 1	PubMed	Original Research	AI-driven secretome mining, quantitative proteomics, and phenotypic validation for identifying therapeutic proteins for muscle regeneration in DM1	Preclinical	Endocrinology (Diabetes Type 1)	JUV-161 demonstrated significant improvements in grip strength, tibialis anterior cross-sectional area, and increased density of fast-twitch type-2X/B muscle fibers in a DM1 mouse model. Based on these results, Juvena is planning clinical studies in adult-onset DM1 patients in 2024. The preclinical studies support the clinical translatability of the fusion protein.	Yes	No	Yes	Juvena Therapeutics	USA	No clinical data yet; lack of human clinical trials and long-term safety data in DM1 patients.
2023	Lal, B. et al	Preclinical Efficacy of LP-184, a Tumor Site Activated Synthetic Lethal Therapeutic, in Glioblastoma.	PubMed	Original Research	RADR® AI platform for elucidating the drug’s mechanism of action, identifying molecular predictors, and enabling patient stratification.	Preclinical	Oncology (Glioblastoma)	LP-184 showed significant efficacy in GBM models, including temozolomide-resistant and MGMT-expressing cells, with favorable pharmacokinetics, including high tumor brain bioavailability. It induced regression of GBM xenografts and prolonged survival in mice. Bioinformatic analysis revealed that sensitivity to LP-184 was linked to PTGR1 expression, EGFR signaling, and low nucleotide excision repai…	Yes	No	Yes	Lantern Pharma Inc	USA	No clinical data yet; preclinical findings are promising but require further clinical validation.
2024	Kulkarni, A. et al	LP-184, a Novel Acylfulvene Molecule, Exhibits Anticancer Activity against Diverse Solid Tumors with Homologous Recombination Deficiency.	PubMed	Original Research	RADR® AI platform for elucidating the drug’s mechanism of action, identifying molecular predictors, and enabling patient stratification.	Preclinical	Oncology (HR-deficient solid tumors)	LP-184 demonstrated significant anticancer activity against HR-deficient cancers, including prostate, breast, ovarian, pancreatic, and lung cancers, with nanomolar potency. It showed durable tumor regression in multiple patient-derived xenograft (PDX) models, including triple-negative breast cancer (TNBC) resistant to PARP inhibitors.	Yes	No	Yes	Lantern Pharma Inc	USA	Limited clinical validation, preclinical results show promise for HR-deficient tumors but require human clinical data.
2023	Zhou, J. et al	LP-284, a small molecule acylfulvene, exerts potent antitumor activity in preclinical non-Hodgkin's lymphoma models and in cells deficient in DNA damage repair.	PubMed	Original Research	RADR® AI platform for identifying DNA repair vulnerabilities, biomarker signatures, and mechanism of action of LP-284.	Preclinical	Oncology (Non-Hodgkin’s lymphoma)	LP-284 exhibited nanomolar potency in NHL cell lines, including those resistant to bortezomib and ibrutinib. It significantly prolonged survival in MCL xenograft models and showed efficacy in NHL cells with DNA repair deficiencies.	Yes	No	Yes	Lantern Pharma Inc	USA	Requires clinical validation for broader NHL populations.
2023	Xie, Y. et al	Discovery of BCL-XL Heterobifunctional Degrader with Potentially Improved Therapeutic Window and Minimal Platelet Toxicity for Hematological Malignancies	PubMed	Original Research	neoDegrader™ platform: AI-driven linker design, E3 ligase selection, meta-stable ternary complex modeling, toxicity prediction	Preclinical	Oncology (Hematological malignancies)	NXD02 achieved better tumor inhibition and reduced platelet toxicity than DT2216; high exposure, potent degradation, minimal toxicity; promising for weekly dosing; no in vitro toxicity concerns (Ames test); ongoing in vivo safety assessment	Yes	No	Yes	NeoX Biotech	China	In vivo safety data still pending; clinical outcomes not yet available; full mechanism and long-term toxicity profile require further investigation
2021	Collier, KA. et al	A Phase 1 trial of the histone deacetylase inhibitor AR-42 in patients with neurofibromatosis type 2-associated tumors and advanced solid malignancies	PubMed	Original Research	Recursion OS: AI-driven phenotypic screening, machine vision, predictive modeling, computational chemistry	Preclinical to Phase 1	Oncology (NF2-mutated tumors, CNS cancers, solid tumors)	REC-2282 was well-tolerated; DLTs included thrombocytopenia and psychosis. Recommended Phase II dose: 60 mg three times/week. Stable disease in 53%; NF2/meningioma PFS: 9.1 months.	Yes	Yes	Yes	Recursion Pharmaceuticals	USA	Small sample size (n=17), limited efficacy data, no objective responses (e.g., tumor shrinkage), limited to single-agent assessment—needs expansion and combination studies.
2023	Gamez, J. et al	A proof-of-concept study with SOM3355 (bevantolol hydrochloride) for reducing chorea in Huntington's disease	PubMed	Original Research	SOMAIPRO platform: AI-driven computational techniques to identify new mechanisms of action, predict drug-target interactions, and repurpose existing drugs for new indications (specifically VMAT2 inhibition in HD).	Clinical Phase II	Neurology (Huntington’s Disease)	SOM3355 (bevantolol hydrochloride) reduced chorea severity in 57.1% of patients with improvements in maximal chorea score. The most frequent adverse events were mild to moderate, with an elevation in prolactin levels, reflecting VMAT2 inhibition. No significant safety concerns, and it was well-tolerated.	Yes	Yes	Yes	SOM Biotech	Spain	Small sample size (32 patients), short study duration (12 weeks total), and need for larger studies to confirm efficacy and safety for long-term use.
2023	Rao, S. et al	Therapeutic potential of ISM8207: A novel QPCTL inhibitor, in triple-negative breast cancer and B-cell non-Hodgkin lymphoma	Scopus	Original Research	Pharma.AI: Deep Learning, Reinforcement Learning, and Generative Chemistry	Preclinical	Oncology (Triple-negative breast cancer, B-cell Non-Hodgkin lymphoma)	ISM8207 reduced SIRPα binding and showed modest anti-tumor activity in TNBC and B-NHL models. Synergistic effects observed with anti-PD-1 and rituximab.	Yes	No	Yes	Shanghai Fosun Pharmaceutical Development Co. LTD, Insilico Medicine	China	Modest anti-tumor activity in preclinical models, no clinical outcome yet.
2021	Ray, A. et al	MORF-057, an oral selective α4β7 integrin inhibitor for Inflammatory Bowel Disease, leads to specific target engagement in a single and multiple ascending dose study in healthy subjects	Scopus	Original Research	Schrödinger LiveDesign platform: Computational modeling, structural biology, machine learning	Clinical Phase I	Gastroenterology (Inflammatory Bowel Disease/IBD)	MORF-057 demonstrated rapid absorption, target engagement (α4β7 receptor saturation), and a favorable pharmacokinetic profile; no safety signals or serious adverse events.	Yes	Yes	Yes	Morphic Therapeutic, Schrödinger, Lilly	USA	Limited to healthy subjects; no long-term data; no direct patient data yet; potential for infusion-related reactions not addressed.
2024	Sato, A. et al	Discovery of MT-7117 (Dersimelagon Phosphoric Acid): A Novel, Potent, Selective, and Nonpeptidic Orally Available Melanocortin 1 Receptor Agonist	Scopus	Original Research	Machine learning, QSAR models	Clinical Phase I	Dermatology (Skin diseases, autoimmune, fibrotic disorders)	MT-7117 exhibited strong MC1R agonistic activity, good pharmacokinetics, and excellent safety profile; effective in animal models for pigmentation and skin fibrosis; proof of concept achieved in Phase 2 trials for EPP and XLP.	Yes	Yes	Yes	Medi-Tate and Medidata AI	Japan	Limited to early-phase clinical trials; efficacy and safety still to be fully validated in broader populations.
2024	Mørk, SK. et al	Dose escalation study of a personalized peptide-based neoantigen vaccine (EVX-01) in patients with metastatic melanoma	Scopus	Original Research	AI-Immunology™ platform: Neoantigen prediction, machine learning, immune response modeling	Clinical Phase I/II	Oncology (Melanoma)	Safe and well tolerated; induced CD4+/CD8+ T-cell responses in all patients; 67% objective response rate; immune response correlated with PIONEER quality score; strong efficacy at higher doses.	Yes	Yes	Yes	Evaxion Biotech and Merck & Co	Denmark	Small sample size; limited to dose-escalation phase; pembrolizumab-related adverse events; long-term efficacy and durability unknown.
2024	Sun, S. et al	Discovery of SGR-3515, a first-in-class Wee1/Myt1 inhibitor with differentiated pharmacological properties in xenograft tumor models	Scopus	Original Research	Physics-Based Modeling, Machine Learning, Molecular Dynamics Simulations, Free Energy Perturbation (FEP+)	Preclinical to Phase 1	Oncology (Advanced solid tumors)	SGR-3515 demonstrated dual inhibition of Wee1 and Myt1, strong potency (KD 0.06 nM for Wee1, 15 nM for Myt1), durable pharmacodynamic response, intermittent dosing potential with reduced toxicity, and superior activity over existing Wee1 or Myt1 inhibitors in xenograft models. Supports Phase I initiation.	Yes	Yes	Yes	Schrödinger, Inc	USA	Still in early-phase trials; long-term safety and efficacy not yet validated; human response yet to be fully established; combination strategies and resistance mechanisms need exploration.
2025	Hussain, A. et al	Changes in circulating lymphocyte subsets and CCR9 transcripts as mechanistic biomarkers of the small molecule α4β7 inhibitor MORF-057 in patients with Ulcerative Colitis	Scopus	Original Research	Schrödinger LiveDesign platform: Computational modeling, structural biology, machine learning	Clinical Phase IIa	Gastroenterology (Ulcerative Colitis)	MORF-057 treatment led to significant increases in specific β7+ T and B cell subsets and elevated CCR9 expression over 52 weeks, indicating potential mechanistic biomarkers for immune cell trafficking inhibition; consistent with known effects of biologics in the same pathway.	Yes	Yes	Yes	Morphic Therapeutic, Schrödinger, Lilly	USA	Small sample size (n=35), single-arm design without placebo control, results may not generalize beyond study population.
2017	Niewiarowska, A. et al	Phase 2 clinical investigation of BPM31510 (ubidecarenone) alone and in combination with gemcitabine in patients with advanced pancreatic cancer	Scopus	Original Research	BERG’s Interrogative Biology® platform + Oak Ridge Frontier supercomputer: Bayesian AI Modeling, Multi-Omics Data Integration, Supercomputing	Clinical Phase II	Oncology (Pancreatic Cancer)	Demonstrated improved survival in preclinical models; evaluated ORR, OS, PFS, TTP, tumor molecular responses, CA 19-9, and QoL in patients; AI enabled biomarker discovery, stratification, and mechanism of action insights; ongoing patient enrollment and adaptive expansion based on RECIST v1.1.	Yes	Yes	Yes	BERG, LLC	USA	Limited sample size in early phase; full outcomes pending; AI findings dependent on data quality and integration; biomarker-driven hypotheses require further validation.
2023	Kleine-Kohlbrecher, D. et al	EVX-02: A personalized neoantigen DNA vaccine developed using AI for melanoma patients in combination with nivolumab	Scopus	Original Research	PIONEER™: ML-based neoantigen prediction, AI-Immunology™ (in silico immune modeling), genomic/proteomic data integration	Clinical Phase I	Oncology (Melanoma)	EVX-02 was safe and well-tolerated; induced robust and durable CD4+ and CD8+ T-cell responses; all vaccinated patients remained relapse-free at last follow-up; ~50% neoantigens found immunogenic; strong correlation between AI-predicted neoantigen quality and immunogenicity; rapid development from sequencing to vaccine in 18 months.	Yes	Yes	Yes	Evaxion Biotech	Australia	Small cohort size (10 patients); long-term efficacy not yet known; lack of control group; predictive accuracy dependent on training data and computational models; results need validation in larger, randomized trials.
2023	Grant, S. et al	Single cell RNA sequencing of Ulcerative Colitis and Crohn's Disease tissue samples informs the selection of Triggering Receptors Expressed on Myeloid Cells 1 (TREM1) as a target for the treatment of Inflammatory Bowel Diseases	Scopus	Original Research	Machine Learning (target identification from scRNA-seq data via SCOPE platform)	Preclinical to Phase 1	Gastroenterology (Ulcerative Colitis and Crohn’s Disease)	Identification of TREM1 as a viable target for IBD; development of CEL383 as anti-TREM1 antibody; enrichment of TREM1+ monocytes in non-responders	Yes	Yes	Yes	Celsius Therapeutics	USA	Small sample size; early-phase data only; limited validation in diverse cohorts; no long-term outcomes yet.
2022	Li, J. et al	HFB200603, a novel anti-BTLA monoclonal antibody that provides therapeutic potential for immune escape and synergizes with anti-PD-1 treatment	Scopus	Original Research	AI/ML algorithms, single-cell RNA sequencing, mechanistic modeling, pharmacokinetic/pharmacodynamic simulations	Clinical Phase I	Oncology (Melanoma, NSCLC, HCC, MSS colorectal cancer)	Identified HFB200603 as a nanomolar binder to human and cynomolgus BTLA; Synergistic effects with anti-PD-1; Enhanced immune activation in tumor cultures; Favorable pharmacokinetics	Yes	No	Yes	HiFiBiO Therapeutics	USA	Ongoing trial; early phase; specific to certain tumor types; limited patient data available in current phase.
2023	Luke, J. et al	Phase 1/2 study of HST-1011, an oral CBL-B inhibitor, alone and in combination with anti-PD1 in patients with advanced solid tumors	Scopus	Original Research	Smart Allostery™ platform: AI-driven data mining, computational modeling	Clinical Phase I/II	Oncology (Advanced solid tumors)	Safe and tolerable in monotherapy and combination; dose-proportional PK; immune activation observed; early signs of efficacy in refractory tumors	Yes	No	Yes	HotSpot Therapeutics	USA	Early-stage data, limited clinical response data, still enrolling, immune-related biomarkers in development.
2023	Idowu, O. et al	Pharmacokinetics of HMBD-001, a human monoclonal antibody targeting HER3, a CRUK first-in-human phase I trial in patients with advanced tumours	Scopus	Original Research	AI-driven epitope prediction, multi-omic integration, biomarker stratification, and predictive modeling via RAD platform	Clinical Phase I/II	Oncology (Advanced solid tumors)	Demonstrated dose-proportional PK, favorable half-life (~12 days), and validated HER3 as a target using AI; ongoing trial supports AI-guided design and stratification	Yes	Yes	No	Cancer Research UK	UK	Still early-phase trial; limited patient cohort (n=17); efficacy data still emerging; AI models not fully externally validated.
2024	Patel, MR. et al	Preliminary results from a phase 1 study of AC699, an orally bioavailable chimeric estrogen receptor degrader, in patients with advanced or metastatic breast cancer	Scopus	Original Research	ChemiRise, Orbital Virtual Screening, Intelligent-SAR, Chemi-Net (AI-driven computational drug design, virtual screening, PK/PD prediction)	Clinical Phase I	Oncology (ER+/HER2- Breast Cancer)	AC699 demonstrated safety and tolerability, with an ORR of 33%, a CBR of 42%, and 67% ORR in ESR1 mutation-positive patients. No dose-limiting toxicities.	Yes	Yes	Yes	Accutar Biotechnology, Inc.	USA	Limited sample size, ongoing study, no maximum tolerated dose reached yet
2024	Hartman, G. et al	The discovery of novel and potent indazole NLRP3 inhibitors enabled by DNA-encoded library screening	Scopus	Original Research	DNA-Encoded Library (DEL) Screening, Computational Modeling, and Structure-Activity Relationship (SAR) Analysis	Preclinical	Immunology (NLRP3-related)	BAL-0028 identified via DEL screening; showed high binding affinity to NLRP3 NACHT domain; binding site distinct from MCC950; effective in disease-relevant cellular models; promising lead for future development.	Yes	No	Yes	BioAge Labs	USA	Still in preclinical stage; efficacy and safety in vivo and in humans not yet demonstrated; binding site predictions require further validation through crystallography or clinical studies.
2024	Frias, JP. et al	BMF-219: A Novel Therapeutic Agent to Reestablish Functional Beta Cells and Provide Long-Term Glycemic Control	Scopus	Original Research	AI-driven Target Identification, Structure-Based Drug Design, Predictive Modeling, Biomarker Discovery	Clinical Phase II	Endocrinology (Diabetes Type 2)	BMF-219 demonstrated significant improvements in beta-cell function and proliferation in ex-vivo human islet cultures; in T2D patients, 50% saw HbA1c reduction of ≥0.5% at Week 4, and 40% had sustained reductions at Week 26, with a maximum reduction of 2.5%. BMF-219 was well tolerated with no SAEs.	Yes	Yes	Yes	Biomea Fusion Inc.	USA	Ongoing study with moderate sample size (20 patients); more extensive follow-up and large-scale studies needed for confirmation of long-term efficacy and broader population applicability.
2023	Law, B	Combinatorial approach using covalent menin inhibitor, BMF-219, and/or covalent FLT3 inhibitor, BMF-500, with MEK or BCL2 blockade potentiates therapeutic use in AML	Scopus	Original Research	AI-driven FUSION™ System: Target ID, molecular modeling, PK/PD modeling, biomarker stratification	Preclinical	Oncology (Acute myeloid leukemia/AML)	Combined use of BMF-219 and BMF-500 showed synergistic antitumor effects on AML cell lines (MV-4-11, MOLM-13); addition of MEK (trametinib) or BCL2 (venetoclax) inhibitors enhanced efficacy and reduced needed dosage; supports the strategy of multi-target combination therapy for resistant AML subtypes.	Yes	No	Yes	Biomea Fusion Inc.	USA	Limited to cell-line studies; lacks in vivo or clinical validation; requires further investigation to assess efficacy and safety in patients.
2019	Elnaggar, A. et al	COM701 (a novel immune checkpoint inhibitor) in patients with advanced solid tumors	Scopus	Original Research	Unigen™: Machine Learning (ML) integrated with multi-omics data for computational target discovery, identifying PVRIG as a novel immune checkpoint for cancer immunotherapy.	Preclinical to Phase 1	Oncology (Advanced Solid Tumors)	COM701 demonstrated no dose-limiting toxicities (DLTs) up to the 5th dose level in monotherapy; ongoing study for efficacy in combination with nivolumab for advanced solid tumors.	Yes	No	Yes	Compugen Ltd	USA	Ongoing clinical enrollment, no reported clinical outcomes at the time of submission, potential limitations of small sample size and phase of study.
2023	Arulanandam, A. et al	Derivation and Preclinical Characterization of CYT-303, a Novel NKp46-NK Cell Engager Targeting GPC3	Scopus	Original Research	Flex-NK™ platform: AI-driven antibody design, predictive modeling of pharmacodynamics and pharmacokinetics, biomarker discovery, integration with iPSC-derived NK cells	Preclinical	Oncology (Hepatocellular carcinoma)	CYT-303 demonstrated high potency in mediating NK cell-redirected cytotoxicity, ADCP, and CDC against GPC3-expressing HCC tumors. No toxicity or cytokine release in cynomolgus monkeys.	Yes	No	Yes	Cytovia Therapeutics	USA	Lack of clinical human data; preclinical focus on animal models; potential off-target effects not fully explored.
2024	Salto, MS. et al	DC-9476, a Novel Selective BRD4(BD2) Inhibitor, Improves Arthritis Scores in Preclinical Models of Rheumatoid Arthritis by Regulating Key Inflammatory Pathways	Scopus	Original Research	Generative AI for compound design, reinforcement learning for chemical space exploration, physics-based simulations for binding affinity optimization, automated synthesis and screening	Preclinical	Immunology (Rheumatoid Arthritis)	DC-9476 demonstrates anti-inflammatory effects, reduces arthritis scores and paw thickness in RA models, and shows selective inhibition of BRD4(BD2) without hematological toxicity.	Yes	No	Yes	DeepCure	USA	Limited to preclinical phase; further studies required in ex vivo models from RA patients and human clinical trials.
2024	Gawde, T. et al	A long-acting high affinity anti-TSLP antibody (GB-0895) for severe asthma identified leveraging a proprietary machine learning platform	Scopus	Original Research	De Novo Protein Generation, Multiparameter Co-Optimization, Structural Learning Loop, Experimental Validation	Preclinical	Pulmonary (Severe Asthma)	GB-0895 is a long-acting anti-TSLP monoclonal antibody designed to improve on the benchmark anti-TSLP antibody, tezepelumab. Using a machine learning platform, GB-0895 was optimized for high affinity (106 fM) and long half-life, with a 20-fold improvement in affinity over tezepelumab. It showed efficacy in neutralizing TSLP and reducing inflammatory markers in mouse models. The compound is advanc…	Yes	No	Yes	Generate:Biomedicines	USA	Preclinical; human clinical trial data pending, requires further development.
2023	Treat, J. et al	Phase II Trial of LP-300 + Pemetrexed/Carboplatin in Patients Who Never Smoked with Lung Adenocarcinoma After TKI Progression.	Scopus	Original Research	RADR® AI platform for mechanism validation, patient stratification, and data integration for therapeutic optimization.	Clinical Phase II	Oncology (Non-Small Cell Lung Cancer/NSCLC)	Subgroup analyses of prior trials demonstrated a significant survival increase in never-smoker female patients with LP-300 and chemotherapy combination. The current phase II trial (HARMONICTM Study) evaluates progression-free survival (PFS) and overall survival (OS) with LP-300 + pemetrexed/carboplatin versus chemotherapy alone. The study focuses on patients with actionable genomic alterations an…	Yes	No	Yes	Lantern Pharma Inc	USA	Still in progress; requires further validation of the efficacy and safety of the combination treatment in the larger cohort. Limited data from earlier retrospective studies.
2023	Zhou, J. et al	Preclinical Studies Support the Clinical Development of LP-284 in Relapsed and Refractory B-Cell Lymphomas	Scopus	Original Research	RADR® AI platform for identifying DNA repair vulnerabilities, biomarker signatures, and mechanism of action of LP-284.	Preclinical	Oncology (B-cell lymphoma)	LP-284 showed high efficacy in HRD B-cell lymphoma models, including MCL xenografts and MYC/BCL2 dual-translocated tumors. The drug also demonstrated a favorable safety profile and minimal drug-drug interaction.	Yes	No	Yes	Lantern Pharma Inc	USA	Requires further clinical validation, particularly in HRD patient selection for future trials.
2024	McKean, W. et al	Phase 1 Clinical Trial of LP-284, a Novel Synthetically Lethal Small Molecule, in Relapsed or Refractory B-Cell Non-Hodgkin Lymphomas and Solid Tumors	Scopus	Original Research	RADR® AI platform for identifying DNA repair vulnerabilities, biomarker signatures, and mechanism of action of LP-284.	Clinical Phase I/Ib	Oncology (Relapsed/Refractory B-cell NHL, Solid Tumors)	The Phase 1a trial focuses on evaluating safety, tolerability, and pharmacokinetics of LP-284, with initial doses showing no dose-limiting toxicities (DLTs). The trial is ongoing, with the expansion phase planned after RP2D selection. Preliminary data suggest efficacy in overcoming resistance to Bruton's tyrosine kinase inhibitors and bortezomib in MCL.	Yes	No	Yes	Lantern Pharma Inc	USA	Ongoing dose escalation and Phase 1b trial; results are still pending confirmation of RP2D and further clinical activity.
2023	Aggarwal, RR. et al	First-in-class oral innate immune activator BXCL701 combined with pembrolizumab in patients with metastatic, castration-resistant prostate cancer (mCRPC) of small cell neuroendocrine (SCNC) phenotype: Phase 2a final results	Scopus	Original Research	Machine Learning (EvolverAI™ platform for drug re-innovation and predictive modeling)	Clinical Phase IIa	Oncology (Prostate Cancer, SCNC)	BXCL701 in combination with pembrolizumab demonstrated encouraging anti-tumor activity in mCRPC patients with SCNC phenotype, with 5 composite responders out of 15 evaluable patients. Median duration of response was 39 weeks. The treatment was well tolerated.	Yes	Yes	Yes	BioXcel Therapeutics	USA	Limited sample size; enrollment ongoing; patient heterogeneity; no standard of care for SCNC in mCRPC.
2024	Papadopoulos, KP. et al	A first-in-human, phase 1/2 trial of FOG-001, a β-catenin:TCF antagonist, in patients with locally advanced or metastatic solid tumors	Scopus	Original Research	AI-Driven Helicon Design, Computational Physics Integration, Data Science for Trial Optimization	Clinical Phase I/II	Oncology (Solid tumors)	Identified the safety, tolerability, pharmacokinetics, pharmacodynamics, and preliminary anti-tumor activity of FOG-001 in advanced solid tumors with Wnt pathway activating mutations. Enrollment ongoing.	Yes	No	Yes	Parabilis Medicines	USA	Ongoing trial, limited data on clinical efficacy at this stage, potential challenges with specific tumor types and patient stratification.
2021	Yoon, SS. et al	A Phase 1a/1b First in Human Study of PHI-101, a Potent Small Molecule Inhibitor of FLT3 in Relapsed and Refractory Acute Myeloid Leukemia	Scopus	Original Research	AI-driven Chemiverse Platform: Target Identification, Compound Screening, ADMET Prediction	Clinical Phase I/II	Oncology (Acute Myeloid Leukemia)	PHI-101 shows potent anti-leukemic activity, reducing leukemic blasts by up to 98% in AML patients. Pharmacokinetic data shows dose-proportional plasma levels, and pharmacodynamic evaluation shows >90% inhibition of FLT3-ITD receptor phosphorylation. No dose-limiting toxicities observed.	Yes	Yes	Yes	Pharos iBio	South Korea	Limited to early-stage clinical data, ongoing safety and efficacy evaluation. Additional dose escalation required.
2024	Shin, DY. et al	PHI-101, a Novel FLT3 TKI, Shows Clinical Efficacy in Relapsed/Refractory FLT3-Mutated AML	Scopus	Original Research	AI-driven Chemiverse Platform: Target Identification, Compound Screening, ADMET Prediction	Clinical Phase I/II	Oncology (Acute Myeloid Leukemia)	33.3% of patients showed composite complete remission (CRc), including 38.9% of FLT3-mutated patients. A 50% CRc and 25% partial remission (PR) observed in Phase 1b. 75% of patients had previously been treated with FLT3 inhibitors. Phase 1b recommended dose: 160 mg once daily.	Yes	Yes	Yes	Pharos iBio	South Korea	Limited to early-stage clinical data. Further trials to confirm long-term outcomes and optimal dosing required.
2023	Sung, GJ. et al	Evaluation of Synergistic Anti-Leukemic Efficacy of PHI-101 in Preclinical Models of FLT3-ITD AML	Scopus	Original Research	AI-driven Chemiverse Platform: Target Identification, Compound Screening, ADMET Prediction	Preclinical	Oncology (Acute Myeloid Leukemia)	PHI-101 demonstrated synergy when combined with venetoclax (Ven) and azacytidine (Aza), both in vitro and in vivo, showing significant tumor inhibition and apoptosis induction. Synergy with Ven and Aza suggested for enhanced treatment efficacy in FLT3-ITD AML.	Yes	No	Yes	Pharos iBio	South Korea	Limited to preclinical models; further clinical studies required for validation.
2025	Esmaeili, R. et al	CDK7 inhibition as a synthetic lethal strategy in Rb-deficient ER+/HER2- breast cancer and sarcoma cells resistant to CDK4/6 inhibitors	Scopus	Original Research	Recursion OS: AI-driven drug discovery (deep learning, machine vision, predictive modeling, computational chemistry)	Preclinical	Oncology (ER+/HER2- breast cancer & soft tissue sarcoma)	REC-617 showed strong G2/M arrest, apoptosis induction, and DNA damage in Rb-deficient and CDK4/6i-resistant models. Rb-deficient status was linked to increased REC-617 sensitivity.	Yes	No	Yes	Recursion Pharmaceuticals	USA	Lack of clinical validation; limited in vivo data; synthetic lethality inferred but needs confirmation in more physiologically relevant models.
2022	Tsvetkov, L. et al	Inhibition of CDC7 with SGR-2921 in AML Models Results in Enhanced DNA Damage and Anti-Leukemic Activity as Monotherapy and in Combination	Scopus	Original Research	Schrödinger’s proprietary platform integrating physics-based modeling (molecular dynamics), machine learning, and large-scale virtual screening (79 billion compounds → 226 synthesized → 1 lead: SGR-2921)	Preclinical	Oncology (Acute myeloid leukemia/AML)	SGR-2921 potently inhibits CDC7, induces DNA damage and replication stress, synergizes with venetoclax and hypomethylating agents, and overcomes resistance to FLT3 inhibitors, venetoclax, and multi-agent resistant AML. Shows activity in AML patient samples and xenografts.	Yes	No	Yes	Schrödinger, Inc	USA	No clinical trial initiated yet; results limited to preclinical models; full toxicity and ADME profiles not published; long-term resistance potential unknown.
2024	Manasson, J. et al	Preclinical Polypharmacology of S-1117, a Novel Engineered Fc-Fused IgG Degrading Enzyme, for Chronic Treatment of Autoantibody-Mediated Diseases	Scopus	Original Research	IMPACT platform: Machine learning-driven AI for IgG protease design, Deimmunization (epitope elimination), Pharmacokinetic/Pharmacodynamic (PK/PD) modeling, and multi-mechanistic targeting for optimal drug performance	Preclinical	Immuno-oncology (Thrombocytopenia (ITP) and Evans syndrome)	S-1117 cleaves IgG and IgG BCR, reducing IgG effector function and immune complexes. Shows greater, faster, and prolonged IgG reduction (~90%) compared to FcRn inhibitors in ITP murine models. Predicts sustained therapeutic efficacy and flexibility in IgG reduction for personalized dosing.	Yes	No	Yes	Seismic Therapeutic	USA	No clinical trial initiation yet; preclinical findings limited to murine models; long-term safety profile not fully established.
2024	Manasson, J. et al	S-4321, a Novel Dual-cell Bidirectional PD-1:FcγRIIb Selective Agonist Antibody for the Treatment of Autoimmune Disease	Scopus	Original Research	IMPACT platform: Machine learning for designing dual-target antibodies, Selective FcγRIIb engagement, Low-affinity PD-1 agonism, and Predictive pharmacokinetic (PK) and pharmacodynamic (PD) modeling for optimized efficacy.	Preclinical	Immunology (Rheumatoid arthritis, lupus, Sjogren’s syndrome, giant cell arteritis)	S-4321 selectively engages PD-1 and FcγRIIb receptors, maintaining PD-1 surface expression, promoting Tregs without causing IL-2 overproduction or depletion of Tregs. In vivo, S-4321 decreases T cell activation in autoimmune models and shows 70% bioavailability in primates.	Yes	No	Yes	Seismic Therapeutic	USA	No clinical trial initiation yet; preclinical findings limited to murine models and cynomolgus monkeys; long-term safety and human efficacy not established.
2022	Macdougall, J. et al	Preclinical characterization of TOS-358, a potent and selective covalent inhibitor of wild-type and mutant PI3Kα with superior anticancer activity	Scopus	Original Research	DNA-Encoded Library Screening, Machine Learning	Preclinical	Oncology (Cancer)	TOS-358 demonstrated superior efficacy over Alpelisib in multiple models, induced tumor regressions, and showed selective covalent inhibition of PI3Kα with sustained activity.	Yes	No	Yes	Totus Medicines	USA	Lack of clinical trial data; no long-term safety data available.
2023	Chen, C. et al	ISM5939, a novel, potent, orally available, selective ENPP1 inhibitor enhances the anti-tumor effects of immune checkpoint inhibitors in syngeneic murine cancer models	Web of Science	Original Research	Chemistry42: Deep Learning and Physics-Based Modeling	Preclinical	Oncology (Triple-negative breast cancer, colorectal carcinoma)	ISM5939 inhibits ENPP1 and enhances the anti-tumor effects of anti-PD-L1 and anti-PD-1 therapies in mouse models. No significant change in body weight, favorable safety margin observed.	Yes	No	No	Insilico Medicine	China	No clinical data, preclinical findings only, lack of human clinical trials.
2023	Yin, W. et al	SGR-1505 Is a Potent MALT1 Protease Inhibitor with a Potential Best-in-Class Profile	Web of Science	Original Research	Schrödinger’s physics-based platform with AI/ML integration (screened 8.2B compounds, synthesized 78)	Clinical Phase I	Oncology (B-cell Lymphomas including CLL and ABC-DLBCL)	SGR-1505 outperformed JNJ-6633 in potency, showed robust target engagement, anti-proliferative effects in BTKi-resistant cell lines, and induced strong modulation of NF-κB pathway genes; current clinical evaluation ongoing in healthy volunteers and lymphoma patients	Yes	Yes	No	Schrödinger, Inc	USA	Early-stage clinical results; long-term efficacy and safety pending; limited external validation.
2023	Izadi, H. et al	SGR-2921, a Potent CDC7 Inhibitor, Demonstrates Significant Anti-Leukemic Responses in Patient-Derived AML Models	Web of Science	Original Research	Schrödinger's physics-based ML platform	Preclinical	Oncology (Hematologic Malignancies)	SGR-2921 showed potent anti-leukemic activity in difficult-to-treat AML PDX models; effective in TP53-mutated and relapsed cases; demonstrated dose-dependent inhibition of pMCM2, indicating target engagement.	Yes	No	No	Schrödinger, Inc	USA	Human clinical data not yet available; only PDX models assessed; long-term safety and efficacy unestablished.
2024	Wang, S. et al	Halicin: A New Horizon in Antibacterial Therapy against Veterinary Pathogens	Web of Science	Original Research	Deep learning, AI-based identification, and screening using IBM Watson	Preclinical	Infectious Diseases (Veterinary Bacterial Infections)	Halicin demonstrated broad-spectrum antibacterial activity against 13 pathogens, including multidrug-resistant strains; effective against E. coli, S. aureus, and Actinobacillus pleuropneumoniae; showed long-lasting antibacterial effects with low resistance development; low toxicity and good safety profile in animal models.	Yes	No	No	MIT and IBM Watson	USA	Limited to preclinical phase; additional clinical studies required for full validation in veterinary medicine.
2024	Khattak, MAA. et al	Phase II study of AI-designed personalized neoantigen cancer vaccine, EVX-01, in combination with pembrolizumab in advanced melanoma	Web of Science	Original Research	AI-Immunology™ platform: Neoantigen prediction, machine learning, immune response modeling	Clinical Phase II	Oncology (Melanoma)	EVX-01 combined with pembrolizumab showed promising safety, efficacy, and immunogenicity in advanced melanoma; 25% of patients showed improved response at 48 weeks.	Yes	Yes	Yes	Evaxion Biotech and Merck & Co	Denmark	Limited sample size (17 patients); primarily early-phase data; TEAEs observed were mostly G1/2, with one G3 event.
2024	Adjei, AA. et al	IAM1363-01: A phase 1/1b study of a selective and brain-penetrant HER2 inhibitor for HER2-driven solid tumors	Web of Science	Original Research	Iambic AI: Physics-informed AI drug discovery platform	Clinical Phase I/Ib	Oncology (HER2-driven solid tumors)	IAM1363 is the first Type II, brain-penetrant HER2 inhibitor; targets wild-type and mutant HER2 (incl. exon 20); avoids EGFR off-target effects; shows tumor enrichment; designed for improved tolerability and efficacy in HER2+ cancers, including brain metastases; evaluated as monotherapy and with trastuzumab.	Yes	Yes	Yes	Iambic Therapeutics	USA	Early-phase study; long-term efficacy and broader clinical validation pending; full mechanism and response correlation still under exploration.
2025	Rawling, MJ. et al	Discovery of a Potent, Selective, and Brain-Penetrant Checkpoint Kinase 1 Inhibitor, BEN-28010, for the Treatment of Glioblastoma	Web of Science	Original Research	NLP, knowledge graphs, machine learning, generative AI (BenevolentAI platform)	Preclinical + IND-enabling (pre-Phase I)	Oncology (Glioblastoma)	BEN-28010 is a potent, selective, and orally administered CHK1 inhibitor with confirmed brain penetration; derived from AI-guided optimization; effective in GBM PDX/CDX models; improved survival outcomes; uses novel aminoimidazole hinge-binding motif.	Yes	No	Yes	BenevolentAI	UK	Clinical trials not yet started; outcomes limited to preclinical mouse models; long-term efficacy, safety, and human pharmacokinetics unproven.
2023	Li, Y. et al	ISM3091, a novel selective USP1 inhibitor as a targeted anticancer therapy	Web of Science	Original Research	ISM3091, a novel selective USP1 inhibitor as a targeted anticancer therapy	Preclinical to Phase 1	Oncology (breast, ovarian, lung)	Potent and selective anti-tumor activity in BRCA-mutated and HR-proficient models; synergistic effect with PARPi; good PK/ADME/tox profile; IND approved; licensing agreement signed	Yes	Yes	Yes	Insilico Medicine and Exelixis	China and USA	Human clinical trial data not yet available; AI predictions yet to be validated in large-scale human models
2024	Cai, X. et al	ISM5043, a novel, selective KAT6 inhibitor for the treatment of advanced and refractory ER+ breast cancer	Web of Science	Original Research	Chemistry42: GANs, Reinforcement Learning, Deep Learning Algorithms	Preclinical	Oncology (ER+ breast cancer)	Potent and selective inhibition of KAT6A/B; robust in vitro and in vivo anti-tumor efficacy; synergy with tamoxifen; favorable ADME/PK profiles; suitable for further clinical development.	Yes	No	Yes	Insilico Medicine	China	Lack of human clinical data; need to confirm safety/efficacy in clinical trials; focused primarily on ER+/HER2- subtype; long-term effects not yet known.
2023	Meng, Q. et al	ISM3412, a novel and selective MAT2A inhibitor for the treatment of cancer	Web of Science	Original Research	Chemistry42: GANs, Reinforcement Learning, Deep Learning	Preclinical to Phase 1	Oncology (MTAP-deleted cancers)	Potent, selective MAT2A inhibition; >100-fold selectivity for MTAP-/- cells; strong monotherapy and combo efficacy; IND approved in April 2024	Yes	Yes	Yes	Insilico Medicine	China	Clinical efficacy yet to be proven; limited to MTAP-deficient cancers; combination strategy still under early evaluation
2024	Li, Q. et al	ISM6331, a novel and potent pan-TEAD inhibitor, exhibits strong anti-tumor activity in preclinical models of Hippo pathway-dysregulated cancers	Web of Science	Original Research	Chemistry42: GANs, Reinforcement Learning, Deep Learning	Preclinical to Phase 1	Oncology (Mesothelioma and solid tumors)	Potent pan-TEAD inhibition, anti-tumor efficacy in Hippo-pathway dysregulated cancers, synergism with EGFR/KRas inhibitors, good PK/tox profile, first-in-human trial underway.	Yes	Yes	Yes	Insilico Medicine	China	Clinical efficacy not yet known; limited to early-stage clinical evaluation; long-term safety and efficacy still to be established.
2024	Lausen, M. et al	Immunogenicity of an AI-designed personalized neoantigen vaccine, EVX-01, in combination with anti-PD-1 therapy in patients with metastatic melanoma	Web of Science	Original Research	AI-Immunology™ platform: Neoantigen prediction, machine learning, immune response modeling	Clinical Phase I/II	Oncology (Melanoma)	EVX-01 induced neoAg-specific immune responses in all patients; both CD4+ and CD8+ T-cell responses observed; booster doses increased immune responses; safe and well tolerated with grade 1 and 2 adverse events; AI-Immunology platform validated for neoAg selection.	Yes	Yes	Yes	Evaxion Biotech and Merck & Co	Denmark	Small sample size (7 patients); additional data from 5 patients pending; limited long-term follow-up and efficacy data.
2024	Saura, C. et al	First-in-human study of RLY-2608, a pan-mutant and isoform selective PI3Kα inhibitor, as a single agent and in combination with fulvestrant in breast cancer	Web of Science	Original Research	Dynamo platform: Molecular dynamics simulations, cryo-electron microscopy, DNA-encoded library screening, machine learning	Clinical Phase I	Oncology (HR+, HER2– breast cancer and other solid tumors)	RLY-2608 demonstrated promising safety, mutant- and isoform-selectivity for PI3Kα, and preliminary anti-tumor activity. Designed to avoid wild-type PI3Kα-related toxicities (e.g., hyperglycemia, rash). Combination with fulvestrant (±ribociclib) being tested. Dose escalation completed; expansion cohorts now enrolling.	Yes	Yes	Yes	Relay Therapeutics	USA	Still in early clinical phase; long-term efficacy and durability not yet known; effectiveness across all PIK3CA-mutant solid tumors remains to be validated; potential resistance mechanisms not fully explored.
2024	Varkaris, A. et al	A first-in-human study of the highly selective PI3Kα inhibitor RLY-5836 in patients with advanced breast cancer and other solid tumors	Web of Science	Original Research	Cryo-EM, Molecular Dynamics Simulations, Machine Learning	Preclinical to Phase 1	Oncology (Breast, Solid Tumors)	RLY-5836 demonstrated potential for mutant-specific PI3Kα inhibition with minimized wild-type toxicity; MTD and RP2D being evaluated; study includes monotherapy and combinations with fulvestrant ± CDK4/6 inhibitors.	Yes	No	Yes	Relay Therapeutics	USA	Clinical development deprioritized in 2024; no mature clinical efficacy data yet; study still ongoing.
2022	Williams, B. et al	A first-in-human study of the highly selective PI3Kα inhibitor RLY-5836 in patients with advanced breast cancer and other solid tumors	Web of Science	Original Research	Structure-based drug design and optimization	Preclinical	Oncology (KRAS G12C-mutated Solid Tumors)	GDC-1971 selectively inhibits SHP2; shows potent in vitro and in vivo antitumor activity, particularly in KRAS G12C/A mutant models; synergistic efficacy in combination with EGFR, ALK, and KRAS G12C inhibitors; favorable pharmacokinetics and safety profile in rodents and dogs.	Yes	No	Yes	Relay Therapeutics	USA	Clinical data not yet mature; dependency on specific KRAS mutations limits broad applicability; some heterogeneity in response observed among KRAS mutants.
2024	Wen, PY. et al	Phase 1 study of BDTX-1535, an oral 4th generation covalent EGFR inhibitor, in patients with recurrent glioblastoma	Web of Science	Original Research	AI-based MAP platform for mutation analysis, allosteric site prediction, compound optimization, PK/PD modeling	Preclinical to Phase 1	Oncology (Glioblastoma, Non-small cell lung cancer/NSCLC)	Safe up to 300 mg QD, 1 PR, 8 SD, durable responses in 5 rGBM patients, effective targeting of EGFR mutations using AI-based design.	Yes	Yes	Yes	Black Diamond Therapeutics	USA	Small patient cohort, EGFR status not reconfirmed at time of treatment, early-phase data only.
2022	Ng, PY. et al	Preclinical efficacy of BDTX-4933, a brain penetrant MasterKey inhibitor targeting oncogenic BRAF Class I/II/III mutations	Web of Science	Original Research	AI-based oncogenic mutation identification, allosteric site prediction, AI-driven drug design and optimization, PK/PD modeling via MAP platform	Preclinical	Oncology (BRAF-driven cancers, incl. CNS tumors)	BDTX-4933 showed high selectivity for mutant BRAF (Class I/II/III), strong CNS penetration, RAF-MEK-ERK pathway inhibition, and anti-tumor activity in intracranial models. IND-enabling studies are underway.	Yes	No	Yes	Black Diamond Therapeutics	USA	Clinical outcomes not yet available; requires further human trials; limited by preclinical data; possible differences in translation to human CNS pharmacokinetics.
2022	Spira, A. et al	Phase I study of HFB301001, a novel OX40 agonist monoclonal antibody, in patients with solid tumors selected via Drug Intelligence Science (DIS)	Web of Science	Original Research	Single-Cell Immune Profiling, Multi-Omic Data Integration, Mechanistic Modeling, Generative AI	Clinical Phase I	Oncology (Soft tissue sarcoma, uterine carcinosarcoma, renal cell carcinoma, head and neck squamous cell carcinoma, hepatocellular carcinoma)	Identified predictive biomarkers; development of HFB301001 for solid tumors; ongoing dose escalation and safety studies	Yes	No	Yes	HiFiBiO Therapeutics	USA	Early-phase trial; focus on safety and tolerability; no efficacy data yet.
2024	El-Khoueiry, AB. et al	A phase I monotherapy dose escalation study of HFB301001, a novel next generation OX40 agonist monoclonal antibody, in adult patients with advanced solid tumors	Web of Science	Original Research	Single-Cell Immune Profiling, Multi-Omic Data Integration, Mechanistic Modeling, Generative AI	Clinical Phase I	Oncology (Soft tissue sarcoma, uterine carcinosarcoma, renal cell carcinoma, head and neck squamous cell carcinoma, hepatocellular carcinoma)	Dose-proportional increases in concentration; 60%+ disease control rate; immunomodulation with expansion of cytotoxic CD8+ T cells	Yes	No	Yes	HiFiBiO Therapeutics	USA	Early-phase trial; no detailed efficacy data yet; study still ongoing.
2022	Spira, AI. et al	Phase I study of HFB200301, a first-in-class TNFR2 agonist monoclonal antibody in patients with solid tumors selected via Drug Intelligent Science (DIS)	Web of Science	Original Research	Generative AI, Multi-Modal Predictive Modeling, Convolutional Neural Networks	Clinical Phase I	Oncology (Solid tumors including EBV+ gastric cancer, ccRCC, melanoma, mesothelioma)	AI-driven patient selection via DIS; promising efficacy in PD-(L)1 refractory tumors; safety and tolerability established.	Yes	No	Yes	HiFiBiO Therapeutics	USA	Early-phase trial; limited efficacy data; still ongoing study.
2024	Roda, D. et al	Phase I dose escalation trial of the first-in-class TNFR2 agonist monoclonal antibody, HFB200301, in monotherapy and in combination with tislelizumab in patients with advanced solid tumors	Web of Science	Original Research	Generative AI, Multi-Modal Predictive Modeling, Convolutional Neural Networks	Clinical Phase I	Oncology (Solid tumors including EBV+ gastric cancer, ccRCC, melanoma, mesothelioma)	Favorable safety profile, dose-dependent pharmacokinetics, evidence of immune activation and T cell expansion; durable clinical responses in combination cohorts	Yes	Yes	Yes	HiFiBiO Therapeutics	USA	Early-phase trial; limited number of patients; ongoing study.
2024	Miguel, MD. et al	Phase I dose escalation study of HFB200603, a best-in-class BTLA antagonist monoclonal antibody (mAb), in monotherapy and in combination with the anti-PD-1 mAb tislelizumab (TIS) in adult patients with advanced solid tumors	Web of Science	Original Research	AI/ML algorithms, single-cell RNA sequencing, pharmacokinetic/pharmacodynamic (PK/PD) simulations	Clinical Phase I	Oncology (Melanoma, NSCLC, HCC, MSS colorectal cancer)	No dose-limiting toxicities; favorable pharmacokinetics and immune activation; clinical benefit in non-small cell lung cancer and renal cell carcinoma	Yes	No	Yes	HiFiBiO Therapeutics	USA	Early phase; limited patient data, focused on advanced refractory tumors with prior therapies; ongoing accrual.
2024	Sanborn, RE. et al	First-in-human (FIH) phase I data of HST-1011, an oral CBL-B inhibitor, in patients with advanced solid tumors	Web of Science	Original Research	Smart Allostery™ platform: AI-driven data mining, computational modeling	Clinical Phase I/II	Oncology (Advanced solid tumors)	Manageable safety profile; dose-dependent PK, TE, and PD; early efficacy in 36% of patients including NSCLC; supports further development.	Yes	Yes	Yes	HotSpot Therapeutics	USA	Small sample size (n=28), preliminary data; limited generalizability due to heavily pre-treated patient population.
2023	Toy, W. et al	Anti-HER3 antibody, HMBD-001, in combination with an EGFR inhibitor effectively inhibits tumor growth in biomarker-selected pre-clinical models of SCC	Web of Science	Original Research	AI-guided biomarker stratification; RAD platform for antibody discovery	Preclinical	Oncology (SCC: HNSCC, ESCC, sqNSCLC)	Combination of HMBD-001 and cetuximab showed up to 100% tumor growth inhibition in xenograft models with predictive biomarkers; no relapse observed in 100+ days.	Yes	No	Yes	Hummingbird Bioscience	Singapore	Results are preclinical only; efficacy in humans not yet confirmed; biomarkers require further validation; long-term safety data in humans pending.
2021	DiMascio, L. et al	HMBD-002 is a novel, neutralizing, anti-VISTA antibody exhibiting strong preclinical efficacy and safety, being developed as a monotherapy and in combination with pembrolizumab	Web of Science	Original Research	RAD platform (AI-driven epitope prediction), mAbPredictAI (AI-guided antibody design), cross-species AI analysis, systems biology integration	Preclinical	Oncology (TNBC, NSCLC, solid tumors)	HMBD-002 demonstrated strong tumor growth inhibition, immune activation, and safety across models. Supports advancement to clinical testing in TNBC/NSCLC. No cytokine storm observed.	Yes	No	Yes	Hummingbird Bioscience	Singapore	Preclinical only; human efficacy not yet confirmed; long-term safety in humans unknown; success in specific cancer types may depend on VISTA expression profile variability.
2023	Ahnert, JR. et al	A phase 1 first-in-human clinical trial of HMBD-002, an IgG4 monoclonal antibody targeting VISTA, in advanced solid tumors	Web of Science	Original Research	RAD platform (AI-driven epitope prediction), mAbPredictAI (AI-guided antibody design), cross-species AI analysis, systems biology integration	Clinical Phase I	Oncology (TNBC, NSCLC, other solid tumors)	No DLTs in escalation phase; RP2D being established; early safety confirmed; ongoing expansion cohort to assess efficacy; immune profiling and biomarker analysis planned to support precision oncology development.	Yes	Yes	Yes	Hummingbird Bioscience	Singapore	Efficacy results pending; long-term safety and biomarker validation ongoing; limited to early-phase data; broader efficacy across diverse tumor types not yet confirmed.
2023	Tubau-Juni, N. et al	Oral Omilancor Treatment Ameliorates Clostridioides difficile Infection During IBD Through Novel Immunoregulatory Mechanisms Mediated by LANCL2 Activation	Web of Science	Original Research	LANCE® AI Platform, TITAN-X AI Platform	Preclinical	Gastroenterology (Ulcerative Colitis and Inflammatory Bowel Disease/IBD)	Omilancor treatment reduced CDI severity, increased regulatory T cell responses, decreased pathogenic T helper 17 cell responses, and increased microbiome diversity; accelerated CDI clearance in antimicrobial-free manner	Yes	No	Yes	Landos Biopharma (LANCE®), NIMML Institute (TITAN-X)	USA	Animal model limitations; no clear clinical trial results yet; requires further validation in human clinical trials for broader applicability.
2024	Verstockt, B. et al	The Safety, Tolerability, Pharmacokinetics, and Clinical Efficacy of the NLRX1 agonist NX-13 in Active Ulcerative Colitis: Results of a Phase 1b Study	Web of Science	Original Research	AI-powered precision medicine (TITAN-X Platform) for target discovery, biomarker identification, and trial optimization	Clinical Phase I/Ib	Gastroenterology (Ulcerative Colitis)	NX-13 demonstrated good safety and tolerability with early signs of symptom improvement, including reduced rectal bleeding, stool frequency, and endoscopic response by week 4	Yes	Yes	Yes	MedChemExpress, NIMML Institute	USA	Small sample size, short study duration, withdrawal due to UC worsening and a panic attack in two patients; further studies needed.
2024	Leber, A. et al	Immunometabolic Mechanisms of LANCL2 in CD4+ T Cells and Phagocytes Provide Protection from Systemic Lupus Erythematosus	Web of Science	Original Research	TITAN-X Precision Medicine Platform: Gene expression analysis, Predictive modeling, Multi-omic data integration, Mechanistic modeling, Pharmacokinetic simulations	Preclinical	Immunology (Systemic Lupus Erythematosus/SLE)	NIM-1324 treatment in preclinical models showed protection against SLE symptoms such as weight loss, proteinuria, and kidney damage. It modulated immune cell differentiation and phagocyte activation.	Yes	No	Yes	NImmune, MedPath, BioSpace	USA	Preclinical stage, results not yet confirmed in human clinical trials, further studies needed for clinical validation.
2024	Dumbrava, EE. et al	A first-in-human, phase 1 study evaluating oral TACC3 inhibitor, AO-252, in advanced solid tumors	Web of Science	Original Research	Structure-Based Drug Design, Virtual Screening, ADMET Prediction, Biomarker Identification	Clinical Phase I	Oncology (TNBC, HGSOC, Endometrial Cancer with TP53 mutation/loss)	AO-252 showed strong antitumor effects in preclinical models and is currently under clinical investigation for safety, tolerability, and preliminary efficacy	Yes	Yes	Yes	A2A Pharmaceuticals	USA	Specific AI techniques not explicitly detailed; limited to early-phase clinical results; full efficacy and long-term safety yet to be established.
2024	Hamilton, EP et al	AC699, a novel chimeric estrogen receptor degrader, in a phase I study in breast cancer	Web of Science	Original Research	ChemiRise, Orbital Virtual Screening, Intelligent-SAR, Chemi-Net (AI-driven computational drug design, virtual screening, PK/PD prediction)	Clinical Phase I	Oncology (ER+/HER2- Breast Cancer)	AC699 demonstrated promising safety, tolerability, and anti-tumor activity with an ORR of 21%, reaching 50% in ESR1 mutation-positive patients	Yes	Yes	Yes	Accutar Biotechnology, Inc.	USA	Limited sample size; phase 1 study; no maximum tolerated dose reached yet; ongoing trial for more data
2021	He, W. et al	Novel chimeric small molecule AC682 potently degrades estrogen receptor with oral anti-tumor efficacy superior to fulvestrant	Web of Science	Original Research	ACCU-Degron Technology, ChemiRise, Orbital Virtual Screening, Intelligent-SAR, Chemi-Net (AI-driven drug discovery and optimization)	Preclinical	Oncology (ER+/HER2- Breast Cancer)	AC682 demonstrated potent ER degradation, superior tumor growth inhibition, and enhanced efficacy when combined with CDK4/6 inhibitor Palbociclib in preclinical models.	Yes	No	Yes	Accutar Biotechnology, Inc.	USA	No clinical data available yet; preclinical evidence only.
2024	Woyach, J. et al	A Phase I study evaluating AC676, an innovative BTK chimeric degrader, in patients with relapsed and refractory B-cell malignancies	Web of Science	Original Research	Protein Crystallography, Orbital Virtual Screening, ChemiRise, Intelligent-SAR, Chemi-Net, Mechanistic Modeling	Clinical Phase I	Oncology (B-cell Malignancies CLL, NHL)	AC676, an oral chimeric degrader, targets and degrades BTK irrespective of mutations and showed potential effectiveness for patients resistant to covalent/non-covalent BTK inhibitors.	Yes	No	Yes	Accutar Biotechnology, Inc.	USA	No clinical outcomes available yet; study ongoing, focusing on safety, tolerability, and pharmacokinetics.
2024	Tees, MT. et al	A Phase 1 Study of AC676, a Novel BTK Chimeric Degrader, in Patients with B-Cell Malignancies	Web of Science	Original Research	Protein Crystallography, Orbital Virtual Screening, ChemiRise, Intelligent-SAR, Chemi-Net, Mechanistic Modeling	Clinical Phase I	Oncology B-cell Malignancies (e.g., CLL, NHL)	AC676 is a novel BTK chimeric degrader that effectively targets BTK, overcoming resistance from mutations such as C481 and L528. Phase 1 study evaluates its safety, tolerability, and anti-tumor activity.	Yes	No	Yes	Accutar Biotechnology, Inc.	USA	Ongoing clinical trial with enrollment still in progress, results not yet available. Potential for adverse effects, and clinical efficacy yet to be confirmed.
2022	Xia, S. et al	BSI-001, a novel anti-HER2 antibody exhibiting potent synergistic efficacy with trastuzumab	Web of Science	Original Research	Deep learning for epitope mapping and functional screening, synthetic antigen design, multi-modal AI for antibody optimization	Preclinical	Oncology (HER2+ Breast Cancer)	BSI-001, developed using the SynAb™ AI platform, exhibits unique epitope binding and superior synergy with trastuzumab compared to pertuzumab. Effective in trastuzumab-resistant models, indicating a broader therapeutic scope.	Yes	No	Yes	Baseimmune	UK	No human clinical trials yet; efficacy and safety need to be confirmed in clinical settings. AI-designed antigens and antibodies may face regulatory or translational challenges.
2022	Ravandi, F. et al	A phase 1 study of BMF-219, a novel oral irreversible menin inhibitor, in patients with relapsed/refractory (R/R) acute leukemia (AL), diffuse large B-cell lymphoma (DLBCL), and multiple myeloma (MM)	Web of Science	Original Research	AI-driven Target Identification, Structure-Based Drug Design, Predictive Modeling, Biomarker Discovery	Clinical Phase I	Oncology (Leukemia, Lymphoma, Myeloma)	BMF-219 demonstrated high specificity and irreversible binding to menin; effective in preclinical models; Phase 1 study assessing safety, tolerability, and pharmacokinetics; Phase 1 trial initiated in 2022 with progression to expansion cohorts. Positive early data for patients with R/R cancers.	Yes	No	Yes	Biomea Fusion Inc.	USA	No confirmed clinical outcomes yet; still in Phase 1; further validation required in clinical settings; safety and efficacy in larger patient populations remain to be fully established.
2023	Rodriguez, JE. et al	COVALENT-111, a Phase 1/2 Trial of BMF-219, a Covalent Menin Inhibitor, in Patients with Type 2 Diabetes Mellitus—Preliminary Results	Web of Science	Original Research	AI-driven Target Identification, Structure-Based Drug Design, Predictive Modeling, Biomarker Discovery	Clinical Phase I/II	Endocrinology (Diabetes Type 1)	BMF-219 demonstrated preliminary disease-modifying effects in T2DM, with 88.9% of subjects showing a reduction in HbA1C after 4 weeks of treatment.	Yes	Yes	Yes	Biomea Fusion Inc.	USA	Limited follow-up data; higher dose cohorts still enrolling and additional results expected.
2022	Law, B. et al	BMF-500: An Orally Bioavailable Covalent Inhibitor of FLT3 with High Selectivity and Potent Antileukemic Activity in FLT3-Mutated AML	Web of Science	Original Research	AI-driven FUSION™ System: Target ID, molecular modeling, PK/PD modeling, biomarker stratification	Preclinical	Oncology (Acute myeloid leukemia/AML)	BMF-500 showed superior potency and selectivity for FLT3 mutations compared to gilteritinib, achieved durable inhibition and tumor regression in AML xenograft models, and demonstrated excellent oral bioavailability and safety in animal studies.	Yes	No	Yes	Biomea Fusion Inc.	USA	Human clinical trials not yet reported; AI-based predictions and preclinical efficacy require further validation in clinical settings.
2024	Rotta, M. et al	A phase 1, open-label, dose-escalation and expansion study of BMF-500, an oral covalent FLT3 inhibitor, in adults with acute leukemia (AL)	Web of Science	Original Research	AI-driven FUSION™ System: Target ID, molecular modeling, PK/PD modeling, biomarker stratification	Clinical Phase I	Oncology (Acute myeloid leukemia/AML)	Evaluation of BMF-500 in relapsed/refractory AL; AI-optimized inhibitor showed promise with FLT3 mutation targeting and safety profile under dose escalation framework	Yes	No	Yes	Biomea Fusion Inc.	USA	Still in early clinical phase (ongoing); long-term efficacy, safety, and comparative advantage over existing therapies not yet established; limited to patients eligible for clinical trial inclusion criteria; real-world data pending.
2024	Patel, J. et al	A Phase 2 Study to Assess BDTX-1535, An Oral EGFR Inhibitor, in Patients with Non-Small Cell Lung Cancer	Web of Science	Original Research	AI-based MAP platform for mutation analysis, allosteric site prediction, compound optimization, PK/PD modeling	Clinical Phase II	Oncology (NSCLC)	BDTX-1535 demonstrated durable responses in patients with a range of EGFR mutations, including C797S resistance; showed good safety and pharmacokinetic profile, including brain penetration	Yes	Yes	Yes	Black Diamond Therapeutics	USA	Limited to specific EGFR mutations; phase 2 data is still ongoing; potential for patient variability in treatment response; no long-term safety data reported yet.
2023	Johnson, ML. et al	A Phase 1 Study to Assess BDTX-1535, an Oral EGFR Inhibitor, in Patients with Glioblastoma or Non–Small-Cell Lung Cancer	Web of Science	Original Research	AI-based MAP platform for mutation analysis, allosteric site prediction, compound optimization, PK/PD modeling	Clinical Phase I	Oncology (Glioblastoma, NSCLC)	BDTX-1535 demonstrated potential to cross the blood-brain barrier, inhibit EGFR mutations including C797S, and show preliminary activity in glioblastoma and NSCLC patients.	Yes	No	Yes	Black Diamond Therapeutics	USA	Ongoing dose escalation, no established clinical outcomes yet, limited to patients with certain EGFR alterations, dose optimization in progress.
2024	Dardenne, E. et al	BDTX-1535: A MasterKey EGFR Inhibitor Targeting Classical and Non-Classical Oncogenic Driver Mutations and the C797S Acquired Resistance Mutation to Address the Evolving Molecular Landscape of EGFR Mutant NSCLC	Web of Science	Original Research	AI-based MAP platform for mutation analysis, allosteric site prediction, compound optimization, PK/PD modeling	Preclinical	Oncology (NSCLC)	BDTX-1535 demonstrated potency against over 50 EGFR mutations, including classical mutations, C797S resistance, and non-classical mutations.	Yes	No	Yes	Black Diamond Therapeutics	USA	Limited to real-world sequencing data, preclinical results, lacks clinical trial data for patient outcomes. Limited focus on certain mutations.
2022	Lucas, M. et al	BDTX-1535, a Fourth Generation EGFR Inhibitor, Targeting Intrinsic and Acquired Resistance Mutations in NSCLC	Web of Science	Original Research	AI-based mutation analysis, compound optimization, CNS penetration modeling	Preclinical	Oncology (NSCLC)	BDTX-1535 demonstrated potent activity against a broad spectrum of EGFR mutations (C797S, L718Q, S768I, EGFRvIII, A289X) with good CNS penetration.	Yes	No	Yes	Black Diamond Therapeutics	USA	Preclinical model limitations, lack of human clinical data, no long-term outcome data yet.
2022	Lucas, M. et al	Anti-tumor activity of BDTX-1535, an irreversible CNS penetrant inhibitor of multiple EGFR extracellular domain alterations, in preclinical glioblastoma models	Web of Science	Original Research	AI-based mutational frequency analysis, treatment history and mutation correlation analysis	Preclinical	Oncology (Glioblastoma)	BDTX-1535 demonstrated potent activity against a broad spectrum of EGFR mutations (including EGFRvIII and EGFR amplification) and showed survival advantage in GBM models.	Yes	No	Yes	Black Diamond Therapeutics	USA	Limited to preclinical data, lack of clinical validation, potential challenges in human translation, heterogeneity in EGFR mutations.
2021	Vaena, DA. et al	COM701 with or without nivolumab: Results of an ongoing phase 1 study of safety, tolerability, and preliminary antitumor activity in patients with advanced solid malignancies (NCT03667716)	Web of Science	Original Research	Unigen™: Machine Learning (ML) integrated with multi-omics data for computational target discovery, identifying PVRIG as a novel immune checkpoint for cancer immunotherapy.	Preclinical to Phase 1	Oncology (Advanced Solid Tumors)	No dose-limiting toxicities (DLTs) observed; encouraging antitumor activity, especially in patients with prior immune checkpoint inhibitor (ICI)-refractory disease. Best response of SD in 30% of MEC patients.	Yes	Yes	Yes	Compugen Ltd	USA	Ongoing study with limited clinical data reported; further data on long-term efficacy and safety needed.
2023	Dumbrava, E. et al	The combination of COM701 + nivolumab demonstrates preliminary antitumor activity in patients with metastatic breast cancer	Web of Science	Original Research	Unigen™: Machine Learning (ML) integrated with multi-omics data for computational target discovery, identifying PVRIG as a novel immune checkpoint for cancer immunotherapy.	Preclinical to Phase 1	Oncology (Metastatic Breast Cancer)	Well tolerated with no dose-limiting toxicity. Encouraging preliminary antitumor activity with partial and complete responses reported in heavily pretreated patients with low TMB MBC.	Yes	Yes	Yes	Compugen Ltd	USA	Small sample size (17 patients), limited generalizability, further clinical and translational data needed.
2024	Sharma, M. et al	Preliminary antitumor activity of COM701 in combination with COM902 and pembrolizumab in patients with MSS-CRC and liver metastases	Web of Science	Original Research	Unigen™: Machine Learning (ML) integrated with multi-omics data for computational target discovery, identifying PVRIG as a novel immune checkpoint for cancer immunotherapy.	Clinical Phase I	Oncology (Metastatic MSS-CRC with Liver Metastases)	Demonstrated preliminary antitumor activity with a disease control rate of 40%. In patients with liver metastases, DCR was 40%, with 1/20 achieving partial response.	Yes	Yes	Yes	Compugen Ltd	USA	Small sample size (20 patients), limited response rates, and a need for further validation of long-term efficacy.
2022	Rasco, D. et al	COM701 plus nivolumab demonstrates preliminary antitumor activity and immune modulation of tumor microenvironment in patients with metastatic MSS-CRC and liver metastases	Web of Science	Original Research	Unigen™: Machine Learning (ML) integrated with multi-omics data for computational target discovery, mics profiling and immune signature analysis	Clinical Phase I	Oncology (Metastatic MSS-CRC)	ORR: 9% (overall), 12% in liver metastases; DCR: 27%; immune modulation observed in TME, including PD-L1 upregulation, CD8+ T-cell expansion, and IFNγ signature increase	Yes	Yes	Yes	Compugen Ltd	USA	Small sample size (22 patients), early-phase study, exploratory biomarkers only, limited long-term efficacy data.
2022	Sullivan, RJ. et al	COM701 ± nivolumab: Preliminary results of antitumor activity from a phase I study in patients with metastatic NSCLC who have received prior PD-1/PD-L1 inhibitor	Web of Science	Original Research	Unigen™: Machine Learning (ML) integrated with multi-omics data for computational target discovery, mics profiling and immune signature analysis	Clinical Phase I	Oncology (Metastatic NSCLC)	DCR: 71% (5/7 patients had SD); no CR or PR; median PFS: 84 days; median OS: 9.5 months (COM701 alone), 10.1 months (combination); favorable safety profile (mild AEs)	Yes	Yes	Yes	Compugen Ltd	USA	Small sample size (n=7), no CR/PR observed, early-phase results, exploratory endpoint OS, no AI or omics analysis included, comparison to historical controls only.
2021	Dumbrava, E. et al	COM902 (Anti-TIGIT antibody) monotherapy – preliminary evaluation of safety, tolerability, pharmacokinetics and receptor occupancy in patients with advanced solid tumors	Web of Science	Original Research	Unigen™: Machine learning–based predictive target discovery, AI-driven antibody design, spatial transcriptomics integration, and combination therapy modeling	Clinical Phase I	Oncology (Advanced Solid Tumors)	COM902 monotherapy demonstrated acceptable safety and tolerability; dose-limiting toxicities in 2 patients; receptor occupancy >90% from 0.1 mg/kg; RDFE established at 3 mg/kg IV Q3W; plans for combination trials with COM701 and anti-PD-1 agents.	Yes	Yes	Yes	Compugen Ltd	USA	Small sample size (n=18), early-phase safety-focused trial, limited efficacy data, long-term effects and outcomes not yet available, combination efficacy under further evaluation.
2024	Yeku, O. et al	Triple blockade of DNAM-1 axis with COM701 (anti-PVRIG) + COM902 (anti-TIGIT) + Pembrolizumab in platinum-resistant ovarian cancer, interim phase I results	Web of Science	Original Research	Unigen™: Machine learning–based predictive target discovery, AI-driven antibody design, spatial transcriptomics integration, and combination therapy modeling	Clinical Phase I	Oncology (Ovarian Cancer)	17.4% ORR (1 CR, 3 PRs) and 43.5% DCR (CR+PR+SD); strong immune activation via IFN-γ induction; favorable safety profile with mostly Grade ≤2 AEs; early clinical efficacy in heavily pre-treated PROC patients.	Yes	Yes	Yes	Compugen Ltd	USA	Interim data; small cohort; longer follow-up needed; limited prior ICI-exposed patient population; one Grade 3 SAE reported; durability of response and predictive biomarkers not yet determined.
2024	Menachem, A. et al	Unleashing Natural IL18 Activity Using an Anti-IL18BP Blocker Induces Potent Immune Stimulation and Antitumor Effects	Web of Science	Original Research	Unigen™: Machine learning on multi-omics data; AI-driven antibody design; integration of single-cell and spatial transcriptomics; in silico trial simulation	Preclinical	Oncology (Cancer Immunotherapy)	COM503 (anti-IL18BP antibody) restores IL18 activity, stimulates T/NK-cell activity, inhibits tumor growth, improves survival in mouse models, shows TME-localized immune effects without systemic toxicity; promising first-in-class cytokine-modulating strategy.	Yes	No	Yes	Compugen Ltd	USA	Preclinical data only; no human clinical trial results yet; unknown long-term safety; AI predictions and simulations require validation in human trials; dependency on Unigen™ model accuracy.
2022	Lin, L. et al	Non-clinical characterization of CYT-303 FLEX-NK™ engager antibody supports clinical evaluation	Web of Science	Original Research	Flex-NK™ platform: AI-driven antibody design, predictive modeling of pharmacodynamics and pharmacokinetics, biomarker discovery, integration with iPSC-derived NK cells	Preclinical	Oncology (Hepatocellular carcinoma)	CYT-303 demonstrated potent ADCP and CDC against Hep3B tumors, enhanced serial killing activity, favorable pharmacokinetics and safety in non-human primates. Supports clinical development.	Yes	No	Yes	Cytovia Therapeutics	USA	Lack of clinical human data; reliance on preclinical animal models; potential off-target effects; limited patient stratification validation.
2023	Khairnar, V. et al	CYT-303 FLEX-NKTM engager dose response efficacy mechanisms in HCC tumor model and safety in cynomolgus monkey toxicology studies support clinical evaluation in hepatocellular carcinoma	Web of Science	Original Research	Flex-NK™ platform: AI-driven antibody design, predictive modeling of pharmacodynamics and pharmacokinetics, biomarker discovery, integration with iPSC-derived NK cells	Preclinical	Oncology (Hepatocellular carcinoma)	CYT-303 showed dose-dependent efficacy in HCC tumor models, increased NK cell infiltration into tumors, and minimal toxicity in cynomolgus monkeys.	Yes	No	Yes	Cytovia Therapeutics	USA	No evidence for long-term human clinical outcome; preclinical data based on animal models; human pharmacokinetic modeling still required.
2023	Khattak, A. et al	Effects of an AI generated personalized neopeptide-based immunotherapy, EVX-01, in combination with pembrolizumab in patients with metastatic melanoma	Web of Science	Original Research	AI-Immunology™ platform (PIONEER™): Neoantigen prediction, ML, immune response modeling	Clinical Phase II	Oncology (Melanoma)	EVX-01 induced robust neoantigen-specific CD4+ and CD8+ T-cell responses in all patients; combination with pembrolizumab appeared safe with only mild (grade 1) adverse drug reactions; one patient with prior progressive disease showed tumor size reduction post-vaccine; immunogenicity increased over course of vaccination.	Yes	Yes	Yes	Evaxion Biotech	Denmark	Small cohort (n=5); interim data; single-arm study; complete RECIST data not yet available for all patients.
2023	Kleine-Kohlbrecher, D. et al	AI-designed personalized neoantigen vaccine, EVX-02, induces robust T-cell responses in melanoma patients	Web of Science	Original Research	PIONEER™: ML-based neoantigen prediction, AI-Immunology™ (in silico immune modeling), genomic/proteomic data integration	Clinical Phase I/II	Oncology (Melanoma)	EVX-02 was safe and well-tolerated; induced robust, long-lasting CD4+ and CD8+ T-cell responses in all patients who completed treatment; ~50% of predicted neoantigens were immunogenic; immune responses correlated with PIONEER predictions; all 10 patients remained relapse-free at latest assessment; demonstrated precision of AI-guided vaccine design.	Yes	Yes	Yes	Evaxion Biotech	Denmark	Small sample size (n=10); early-phase data; relapse-free survival measured at interim point; no control arm; limited diversity reported.
2023	Patel, S. et al	Discovery of FMC-376, a novel orally bioavailable inhibitor of activated KRASG12C	Web of Science	Original Research	AI-driven chemoproteomics, Druggability Atlas™ construction, covalent fragment-based drug discovery, machine learning, predictive modeling of resistance mechanisms	Preclinical	Oncology (KRASG12C Mutant Cancers)	FMC-376 binds both active (GTP-bound) and inactive (GDP-bound) KRASG12C, showing potent inhibition of RAF1 and PI3Kα. It demonstrates superior efficacy compared to first-generation inhibitors like sotorasib and adagrasib, particularly in overcoming resistance driven by activated KRASG12C. In vivo, FMC-376 shows durable KRASG12C target occupancy and tumor regression.	Yes	No	Yes	Frontier Medicines	USA	Preclinical stage, no clinical data yet, resistance modeling based on mutations not universally observed.
2024	Wang, Y. et al	The clinical dual KRASG12C inhibitor FMC-376 has demonstrated potential as both a monotherapy and in combination for the treatment of patients with KRASG12C mutation positive NSCLC	Web of Science	Original Research	AI-driven chemoproteomics, Druggability Atlas™ construction, covalent fragment-based drug discovery, machine learning, predictive modeling of resistance mechanisms	Clinical Phase I	Oncology (KRASG12C Mutant NSCLC, CNS Metastasis, Combination Therapy)	FMC-376 demonstrates strong activity across a variety of NSCLC models, including those resistant to first-generation KRASG12C inhibitors like sotorasib and adagrasib. It is highly effective in overcoming resistance mechanisms like EGFR and MET upregulation, and exhibits CNS metastasis regression and synergy with anti-PD-1 therapy.	Yes	Yes	Yes	Frontier Medicines	USA	No large-scale human trial data available yet, ongoing assessment of combination therapies and resistance models.
2024	Keating, AT. et al	Phase 1/2 study of FMC-376, an oral KRAS G12C dual inhibitor in participants with locally advanced unresectable or metastatic solid tumors (PROSPER)	Web of Science	Original Research	AI-driven chemoproteomics, Druggability Atlas™ construction, covalent fragment-based drug discovery, machine learning, predictive modeling of resistance mechanisms	Clinical Phase I/II	Oncology (KRASG12C Mutant Tumors: NSCLC, PDAC, CRC)	FMC-376 demonstrates dual inhibition of both the ON and OFF states of KRAS G12C, potentially overcoming resistance to first-generation inhibitors. Early trial data assesses safety, tolerability, pharmacokinetics, and preliminary anti-tumor activity. Target engagement and RAS pathway gene expression changes are also evaluated.	Yes	No	Yes	Frontier Medicines	USA	Ongoing enrollment, pending full clinical data; outcomes still to be determined from Phase 1A and Phase 1B.
2023	Guzman, B. et al	GT-02287, a brain-penetrant structurally targeted allosteric regulator for glucocerebrosidase, shows evidence of pharmacological efficacy in models of Parkinson’s disease	Web of Science	Original Research	Magellan™ AI platform for allosteric modulator discovery, Structural modeling, Predictive modeling (PK/PD), Biomarker identification	Preclinical	Neurology (Parkinson’s Disease)	GT-02287 enhances glucocerebrosidase (GCase) activity, reduces alpha-synuclein aggregation, and alleviates dopaminergic cell toxicity in preclinical models of Parkinson’s disease (PD). It demonstrated improvement in dopamine levels and neuroprotection in rodent models, and is being developed as an oral small molecule targeting GBA1 mutations. The Magellan™ platform helped identify GT-02287 and op…	Yes	No	Yes	Gain Therapeutics	USA	Preclinical; human clinical trial data pending, requires further development.
2025	Alwis, DD. et al	First-in-human study of a novel half-life extended monoclonal antibody (GB-0669) against SARS-CoV2 and related sarbecoviruses	Web of Science	Original Research	Machine learning (Generate Platform) + iterative computation-experimentation loop	Clinical Phase I	Infectious Diseases (COVID-19 prophylaxis)	GB-0669 is an AI-designed monoclonal antibody targeting the conserved S2 domain of SARS-CoV-2. It demonstrated safety across doses (100–2400 mg), with a long half-life (~70 days), and maintained neutralizing activity across multiple variants. Simulated pharmacokinetics support >150 days of protection. Mild adverse events and limited anti-drug antibody response observed. Supports potential for 6-m…	Yes	Yes	Yes	Generate:Biomedicines	USA	Follow-up ongoing; limited to Phase 1 safety and PK data; efficacy in real-world or variant-specific outcomes not yet confirmed.
2024	Wentzel, K. et al	A phase I/II, open-label study of the novel checkpoint IGSF8 inhibitor GV20-0251 in patients with advanced solid tumors	Web of Science	Original Research	GV20's STEAD platform: AI-driven target discovery, antibody sequence prediction, and functional genomics integration	Clinical Phase I/II	Oncology (Advanced solid tumors)	GV20-0251 is a first-in-class AI-predicted antibody targeting IGSF8, an innate immune checkpoint. Safe and well tolerated up to 20 mg/kg with mild TRAEs and no dose-limiting toxicities. Achieved full target occupancy ≥3 mg/kg. Demonstrated early efficacy: 2 partial responses (melanoma), 14/29 with stable disease, including 4 with tumor shrinkage. Enabled by AI-integrated STEAD platform for simult…	Yes	Yes	Yes	GV20 Therapeutics	USA	Limited sample size; long-term efficacy and outcomes pending; combination efficacy with pembrolizumab not yet fully evaluated.
2022	Kumar, RM. et al	Targeting regulatory T cells with HFB101110, a novel anti-human CCR8 antibody for the treatment of solid tumors	Web of Science	Original Research	HiFiBiO's DIS™ platform: AI-driven single-cell immune profiling for biomarker discovery and patient stratification	Preclinical	Oncology (Solid tumors)	HFB101110 is a humanized mAb targeting CCR8, selectively depletes tumor-infiltrating Tregs via ADCC and blocks CCL1-CCR8 signaling. Demonstrated specific anti-tumor activity in CCR8 KI mouse models and ex vivo Treg killing in human tumor samples. Favorable PK and safety profiles in animal models. Biomarker strategy supported by AI-based DIS™ platform enhances patient selection and therapeutic pre…	Yes	No	Yes	HiFiBiO Therapeutics	USA	No human clinical trial results yet; translational relevance from murine models to humans remains to be validated.
2023	Toy, W. et al	Combining Anti-HER3 Antibody, HMBD-001, with EGFR Inhibition and Chemotherapy may Improve Treatment Outcomes in SqNSCLC	Web of Science	Original Research	Bioinformatic analysis using Caris Life Sciences & DepMap; biomarker-driven patient stratification	Clinical Phase I/II	Oncology (sqNSCLC)	HMBD-001, a potent anti-HER3 antibody, effectively inhibited tumor growth in preclinical CDX/PDX models. Combination with cetuximab (EGFR inhibitor) showed >90% tumor inhibition, and triple combination with docetaxel abrogated PI3K signaling, especially in models with PIK3CA amplification. Gene analysis validated HER3 pathway amplification in sqNSCLC. Therapy showed tolerability and durable respo…	Yes	Yes	Yes	Hummingbird Bioscience	UK	Full clinical trial data not yet available; biomarker selection strategy still under development; limited human data at current stage.
2023	Rasheed, SAK. et al	HMBD-501 - a novel Fc engineered, exatecan-based next generation HER3 targeting antibody drug conjugate shows robust efficacy and tolerability in pre-clinical solid tumor models	Web of Science	Original Research	AI-driven epitope identification via RAD platform; mAbPredict & mAbHits for antibody optimization	Preclinical	Oncology (Solid tumors)	HMBD-501, developed using AI-driven Rational Antibody Discovery platform, targets HER3 with a high-affinity Fab and Fc-engineering to reduce off-target toxicity. Site-specific exatecan-based payload showed superior tumor inhibition and better tolerability vs. prior HER3 ADCs (e.g., patritumab deruxtecan). Demonstrated efficacy across multiple HER3-expressing tumor models, including resistant sett…	Yes	No	Yes	Hummingbird Bioscience	UK	No clinical data yet; efficacy and safety still to be validated in humans; AI models’ generalizability and interpretability not fully disclosed.
2024	Kulyk, L. et al	Validation of a novel Type II HER2 inhibitor through preclinical studies across various cancer models	Web of Science	Original Research	Iambic AI: Physics-informed AI drug discovery platform utilized for optimization of IAM1363’s design and efficacy	Preclinical	Oncology (HER2-driven cancers)	IAM1363 (ENT-H1), a novel irreversible HER2 inhibitor, demonstrated strong anti-tumor activity in HER2-driven tumor models, including those with HER2 truncation (p95HER2) and mutations. IAM1363 showed efficacy in overcoming resistance to other HER2-targeting agents (e.g., tucatinib and T-DXd). Strong tumor regression observed in models with co-occurring RTK amplification, EGFR, and MET overexpres…	Yes	No	Yes	Iambic Therapeutics	USA	No clinical data yet; resistance mechanisms are complex; no detailed toxicity profile yet in humans.
2023	Sun, D. et al	Targeting DGKA for immuno-oncology therapy: ISM4312A, a novel DGKA inhibitor with robust anti-tumor activity	Web of Science	Original Research	AI-driven target discovery (PandaOmics) and generative chemistry (Chemistry42) for compound design and optimization	Preclinical	Immuno-oncology (Cancer therapy)	ISM4312A showed potent DGKA inhibition with an IC50 of 120 pM, high selectivity (>25,000-fold) against 468 kinases, and enhanced T-cell activity. It demonstrated robust anti-tumor effects in the MC38 syngeneic mouse model, both as a monotherapy and in combination with anti-PD-1 therapy. The combination treatment showed synergistic anti-tumor activity. ISM4312A also exhibited favorable pharmacokin…	Yes	No	Yes	Insilico Medicine	China	No clinical data yet; not tested in human models; limited scope in non-PD-1 resistant models.
2023	Min, L. et al	Discovery and evaluation of ISM6466A, a novel covalent CDK12 inhibitor for the treatment of cancer	Web of Science	Original Research	Insilico Medicine's AI platform (PandaOmics) identified CDK12 as a therapeutic target. Chemistry42, Insilico's generative chemistry software, designed ISM6466A with desired selectivity and efficacy	Preclinical	Oncology (Breast cancer, AML)	ISM6466A demonstrated potent anti-tumor efficacy in the SUM149PT (breast cancer) and MV4-11 (AML) xenograft models. It inhibited CDK12's action on Ser2 phosphorylation of RNA polymerase II. The compound showed no significant toxicity in preclinical studies and a favorable pharmacokinetic profile. Favorable drug-like properties and safety pharmacology were confirmed.	Yes	No	Yes	Insilico Medicine	China	No clinical data yet; limited human model data for tumor types.
2024	Zhang, J. et al	ISM9682A, a novel and potent KIF18A inhibitor, shows robust antitumor effects against chromosomally unstable cancers	Web of Science	Original Research	Insilico Medicine's AI platform (PandaOmics) identified KIF18A as a critical target in CIN cancers. Chemistry42, Insilico's generative chemistry software, designed ISM9682A with high potency and selectivity.	Preclinical	Oncology (Ovarian carcinoma, Triple-negative breast cancer, Lung cancer)	ISM9682A exhibited strong anti-proliferative effects in CIN cancer cell lines (Ovarian carcinoma, TNBC, NSCLC), and showed significant anti-tumor efficacy in CDX models. The compound demonstrated good ADMET properties, high oral bioavailability, and favorable pharmacokinetics. Safety profiling revealed no significant toxicity.	Yes	No	Yes	Insilico Medicine	China	No clinical data yet; lack of long-term safety in humans and non-CIN cancer types.
2020	Kulkarni, A. et al	LP-300 as a potential first-in-class combination agent with tyrosine kinase inhibitors (TKIs) in non-smoker lung adenocarcinoma.	Web of Science	Original Research	RADR® AI platform for mechanism validation, patient stratification, and data integration for therapeutic optimization.	Preclinical	Oncology (Non-Small Cell Lung Cancer/NSCLC)	LP-300 demonstrated potent multi-target inhibition of EGFR, MET, and ROS1 kinases and potentiated the effect of Erlotinib and Crizotinib. Preclinical studies showed a significant overall survival benefit for LP-300 in combination with chemotherapy in female non-smoker adenocarcinoma patients. The AI platform RADR® accelerated development, identifying optimal patient populations and therapeutic me…	Yes	No	Yes	Lantern Pharma Inc	USA	No clinical data yet; efficacy still requires validation in human clinical trials. Limited data on long-term safety.
2021	Kulkarni, A. et al	Synthetic lethality of LP-184, a next generation acylfulvene, in ex vivo PDX models with homologous recombination defects.	Web of Science	Original Research	RADR® AI platform for identifying HR-related gene alterations, predicting DNA damage repair pathway interactions.	Preclinical	Oncology (HR-deficient solid tumors)	LP-184 showed significant ex vivo potency, 6-340X more effective than Olaparib in HRD+ models. The drug demonstrated superior activity against tumors with high PTGR1 expression and HR defects. CRISPR knockout of PTGR1 abrogated LP-184 sensitivity, confirming PTGR1's role.	Yes	No	Yes	Lantern Pharma Inc	USA	Requires clinical validation, based on ex vivo PDX models.
2024	Huang, Y. et al	Organ-specific delivery of a mRNA-encoded bispecific T cell engager targeting Glypican-3 in hepatocellular carcinoma	Web of Science	Original Research	AiLNP (Artificial Intelligence Lipid Nanoparticle) platform for lipid formulation optimization; AiTEM (Artificial Intelligence Therapeutic Engine for mRNA) for mRNA therapeutic candidate optimization.	Preclinical	Oncology (Hepatocellular Carcinoma)	mRNA-encoded BiTE demonstrated potent anti-tumor activity and tissue-specific pharmacokinetics in liver-targeted delivery. It showed complete tumor regression in liver tumor-bearing models and superior efficacy over Fc-domain-containing antibody BiTE. MTS105 is moving to early human trials.	Yes	No	Yes	METiS Pharmaceuticals	USA	Limited data on long-term safety and efficacy; further human trials needed.
2023	Liu, J. et al	Discovery of NXA01, a novel CD24 antibody with tumor selectivity and potent anti-tumor activity	Web of Science	Original Research	neoBiologics™ (AI + biophysics platform for biologic optimization), neoMHCpanII (AI model for immunogenicity risk assessment and sequence optimization)	Preclinical	Oncology (Solid tumors)	NXA01 binds selectively to tumor-specific hypoglycosylated CD24, blocks CD24–Siglec-10, promotes ADCC & ADCP, and shows potent tumor inhibition in mouse models. It spares normal cells and is progressing through IND-enabling studies.	Yes	No	Yes	NeoX Biotech	China	Lack of clinical data; tumor-specific glycosylation pattern dependency may vary across patient populations.
2024	Wu, R. et al	Discovery and characterization of NXV01c, an EGFR × cMET bispecific nanobody drug conjugate with potent anti-tumor activity	Web of Science	Original Research	neoBiologics™ and neoDegrader™ (AI for antibody design, protein degradation, PPI analysis, and immunogenicity prediction)	Preclinical + IND-enabling (pre-Phase I)	Oncology (NSCLC, gastric, liver, esophageal tumors)	NXV01c is a nanobody-drug conjugate (DAR ~4) showing potent picomolar cytotoxicity against EGFR/cMET+ tumors, complete tumor regression in xenograft and PDX models, and minimal toxicity. AI-assisted design improved stability (free drug release <0.7%) and target selectivity.	Yes	No	Yes	NeoX Biotech	China	No clinical data yet; potential resistance or variable EGFR/cMET co-expression in heterogeneous tumor populations.
2023	Xing, W. et al	Discovery and preclinical evaluation of novel oral WEE1 degraders	Web of Science	Original Research	neoDegrader™ platform: AI-Guided Compound Optimization, PPI Characterization, Generative Modeling, Molecular Dynamics	Preclinical	Oncology (Gynecological & Hematological cancers)	NXD01 showed superior degradation potency (DC50 = 1.4 nM), strong tumor growth inhibition (96% TGI), better than ZN-c3; demonstrated good oral bioavailability and selectivity.	Yes	No	Yes	NeoX Biotech	China	Limited to preclinical models; lacks human safety and efficacy data; moderate oral bioavailability (F%: 15.7%).
2023	Ciccone, D. et al	NDI-101150 is a potent and highly selective hematopoietic progenitor kinase 1 (HPK1) inhibitor that promotes a robust and broad anti-tumor immune response	Web of Science	Original Research	Structure-based drug design, machine learning-based predictive modeling, medicinal chemistry optimization	Preclinical	Oncology (Solid tumors)	NDI-101150 demonstrated nanomolar potency and selectivity for HPK1, strong anti-tumor efficacy, and immune modulation in murine models; showed complete tumor regressions in EMT-6 model; Phase 1 trial ongoing for advanced solid tumors. Strong immune memory response.	Yes	No	Yes	Nimbus Therapeutics	USA	In vivo safety and efficacy data still pending in clinical trials; Phase 1 trial underway; further optimization of pharmacokinetic properties may be needed for clinical settings.
2024	Noel, MS. et al	Phase 1/2 trial of the HPK1 inhibitor NDI-101150 as monotherapy and in combination with pembrolizumab: Clinical update	Web of Science	Original Research	Structure-based drug design, machine learning-based predictive modeling, medicinal chemistry optimization	Clinical Phase I/II	Oncology (Solid tumors)	NDI-101150 showed clinical benefit in 4/24 (16.7%) response-evaluable patients, with complete response in 1 patient (clear cell RCC) and stable disease in 3 patients (RCC, pancreatic cancer, endometrial cancer). Safety profile was consistent with prior studies.	Yes	Yes	Yes	Nimbus Therapeutics	USA	Limited sample size (N=39); TRAEs common (nausea, fatigue, diarrhea); no confirmed response in all patients; ongoing evaluation for combination therapies.
2024	Weinberg, BA. et al	Phase II trial of BXCL701 and pembrolizumab in patients with metastatic pancreatic ductal adenocarcinoma (EXPEL-PANC): Preliminary findings	Web of Science	Original Research	Machine Learning (EvolverAI™ platform for drug re-innovation and predictive modeling)	Clinical Phase II	Oncology (Pancreatic Cancer)	BXCL701 + pembrolizumab demonstrated early signs of clinical activity, with an objective response rate of 16%, disease control rate of 50%, and significant reductions in CA19-9 in some patients. Safety profile was favorable.	Yes	Yes	Yes	BioXcel Therapeutics	USA	Small sample size (6 patients enrolled), progression-free survival and overall survival not yet reached, ongoing enrollment, lack of standard of care for mPDAC.
2024	Aggarwal, RR. et al	A phase II study of the first-in-class oral innate immune activator BXCL701 with pembrolizumab in patients with metastatic castration-resistant prostate cancer (mCRPC): Long-term follow-up	Web of Science	Original Research	Machine Learning (EvolverAI™ platform for drug re-innovation and predictive modeling)	Clinical Phase II	Oncology (Prostate Cancer)	BXCL701 + pembrolizumab showed 21% composite response rate (CRR), 22% objective response rate, and a median overall survival of 15.6 months. The safety profile was acceptable with no unexpected toxicities.	Yes	Yes	Yes	BioXcel Therapeutics	USA	Limited sample size (42 patients), small number of responders, long duration of treatment, patient heterogeneity.
2020	Aggarwal, RR. et al	Phase 1b/2 study of BXCL701, an oral activator of the systemic innate immunity pathway, combined with pembrolizumab (pembro), in men with metastatic castration-resistant prostate cancer (mCRPC)	Web of Science	Original Research	Machine Learning (EvolverAI™ platform for drug re-innovation and predictive modeling)	Clinical Phase Ib/II	Oncology (Prostate Cancer)	Identified BXCL701 0.3 mg BID (0.6 mg TDD) with pembrolizumab 200 mg every 21 days as the recommended Phase 2 dose (RP2D), showing preliminary anti-tumor activity with PSA responses and stable disease in some patients.	Yes	Yes	Yes	BioXcel Therapeutics	USA	Limited sample size (13 patients), small number of objective responses, dose-dependent adverse events such as hypotension and cytokine-related effects.
2025	Papadopoulos, KP. et al	Phase 1/2 study of FOG-001, a first-in-class direct β-catenin:TCF inhibitor, in patients with colorectal cancer, hepatocellular carcinoma, and other locally advanced or metastatic solid tumors	Web of Science	Original Research	AI-Driven Helicon Design, Computational Physics Integration, Data Science for Trial Optimization	Clinical Phase I/II	Oncology (Solid tumors)	Evaluating safety, tolerability, pharmacokinetics, pharmacodynamics, and anti-tumor activity of FOG-001 as monotherapy and in combination with other therapies like FOLFOX+bevacizumab and anti-PD-1/PD-L1 in CRC, HCC, and solid tumors. Enrollment ongoing.	Yes	No	Yes	Parabilis Medicines	USA	Limited data on clinical efficacy and combination therapy outcomes, ongoing enrollment and dose optimization.
2020	Nam, KY. et al	PHI-101, a next-generation FLT3 inhibitor for acute myeloid leukemia	Web of Science	Original Research	AI-driven Chemiverse Platform: Target Identification, Compound Screening, ADMET Prediction	Preclinical	Oncology (Acute Myeloid Leukemia)	Demonstrated efficacy in preclinical models against FLT3 mutations, including ITD and D835Y. PHI-101 showed better plasma stability and potent tumor regression in FLT3-mutant xenografts. Induces apoptosis and proliferation inhibition in primary AML samples.	Yes	No	Yes	Pharos iBio	South Korea	Limited data on clinical efficacy, only preclinical data. Ongoing clinical trials to confirm effectiveness.
2023	Kim, N. et al	PHI-501, a novel and potent pan-RAF inhibitor in metastatic melanoma	Web of Science	Original Research	AI-driven drug discovery platform, Chemiverse (Big data, machine learning)	Preclinical	Oncology (Melanoma, BRAF and NRAS mutated)	PHI-501 outperformed other RAF inhibitors in inhibiting tumor cell growth, apoptosis induction, and metastasis inhibition. It was more effective than vemurafenib and belvarafenib in various melanoma cell lines and mouse models.	Yes	No	Yes	Pharos iBio	South Korea	Limited to preclinical models; requires further clinical validation.
2024	Kim, N. et al	PHI-501 is a novel potent next-generation pan-RAF/DDRs inhibitor, and overcomes resistance to RAF or MEK inhibitor in melanoma via dual inhibition of RAF and DDR1/2 signaling	Web of Science	Original Research	AI-driven drug discovery platform, Chemiverse (Big data, machine learning)	Preclinical	Oncology (Melanoma, RAF/MEK inhibitor-resistant)	PHI-501 showed potent anti-proliferative effects in drug-resistant melanoma cell lines, inhibiting both ERK and AKT pathways, and inducing significant tumor reduction in mouse models.	Yes	No	Yes	Pharos iBio	South Korea	Resistance mechanisms in resistant cell lines could complicate future clinical translation.
2022	Perez, CA. et al	First-in-human study of RLY-2608, a pan-mutant and isoform-selective PI3Kα inhibitor in patients with advanced solid tumors and HR+/HER2- breast cancer	Web of Science	Original Research	AI-driven Dynamo™ platform using molecular dynamics, cryo-EM, DNA-encoded libraries, and machine learning	Preclinical to Phase 1	Oncology (PIK3CA-mutant solid tumors and HR+/HER2- MBC)	Study initiated in 2021; targets PIK3CA-mutant cancers; RLY-2608 is designed to minimize wild-type PI3Kα toxicity (hyperglycemia). Expansion includes monotherapy in 5 tumor types and combination with fulvestrant in MBC. Endpoints: MTD, RP2D, PK, biomarkers, and ORR. Tolerability and selective inhibition emphasized.	Yes	No	Yes	Relay Therapeutics	USA	Still in dose escalation phase; no mature ORR or long-term efficacy/safety data; no comparator arm; biomarker validation ongoing.
2024	Scart, C. et al	SOM3355 has an atypical profile of VMAT2 inhibition	Web of Science	Original Research	SOMAIPRO platform: AI-driven computational techniques to identify new mechanisms of action, predict drug-target interactions, and repurpose existing drugs for new indications (specifically VMAT2 inhibition in HD).	Preclinical	Neurology (Huntington’s Disease)	SOM3355 (bevantolol) inhibits VMAT2, reduces chorea in Huntington's disease, and is well tolerated with a distinct profile compared to Tetrabenazine (TBZ). Shows potential for reduced side effects.	Yes	No	Yes	SOM Biotech	Spain	Limited to preclinical phase; needs larger clinical studies for validation.
2023	Sowell, RT. et al	STX-001, a locally administered LNP-formulated self-replicating mRNA that encodes the therapeutic payload IL-12, induces deep systemic immune responses to solid tumors	Web of Science	Original Research	AI/ML-enabled target discovery, compound generation, and ADMET prediction	Preclinical	Oncology (Solid Tumors)	STX-001 induces potent tumor-specific immune responses, including systemic effects, and enhances efficacy when combined with PD-1/PD-L1 inhibitors.	Yes	No	Yes	Supercede Therapeutics	USA	Requires further clinical validation; focused on preclinical models.
2024	Luke, JJ. et al	A phase I trial of intratumoral STX-001: A novel self-replicating mRNA expressing IL-12 alone or with pembrolizumab in advanced solid tumors	Web of Science	Original Research	AI/ML-enabled target discovery, compound generation, and ADMET prediction	Clinical Phase I	Oncology (Solid Tumors)	Preliminary findings on safety, tolerability, and pharmacokinetics; ongoing exploration of STX-001's potential when combined with pembrolizumab.	Yes	Yes	Yes	Supercede Therapeutics	USA	Limited by early-phase clinical outcomes; need further efficacy validation.
2023	Macdougall, J. et al	TOS-358, a first-in-class covalent PI3Kα inhibitor, demonstrates superior efficacy and does not induce significant hyperglycemia at efficacious doses in multiple animal models	Web of Science	Original Research	DNA-Encoded Library Screening, Machine Learning	Preclinical	Oncology (Cancer)	TOS-358 demonstrated superior efficacy compared to reversible PI3Kα inhibitors in multiple animal models and did not induce significant hyperglycemia. Superior selectivity and safety profile.	Yes	No	Yes	Totus Medicines	USA	Lack of human clinical data; no long-term safety studies available.
2024	Fakih, M. et al	Initial results from the phase I, first-in-human study of the covalent, PI3Kα inhibitor TOS-358 in patients with solid tumors, expressing PI3Kα mutations or amplifications	Web of Science	Original Research	DNA-Encoded Library Screening, Machine Learning	Clinical Phase I	Oncology (Cancer)	TOS-358 demonstrated anti-tumor effects at low doses with minimal toxicity in patients with PI3Kα mutations. Phase 1a data shows promise for monotherapy and ongoing combination studies.	Yes	Yes	Yes	Totus Medicines	USA	No MED identified yet; limited by short duration of the study and lack of long-term safety data.
